# Supplementary material for: Molecular subtypes of colorectal cancer in pre-clinical models show differential response to targeted therapies: Treatment implications beyond KRAS mutations
Source: PLoS One. 2018 Aug 17;13(8):e0200836. doi: 10.1371/journal.pone.0200836 (PMC6097647; doi:10.1371/journal.pone.0200836)
Supplement: S1 File — (XLSX) [file pone.0200836.s013.xlsx]

## Sheet: Supplementary fig 1 data
Cell Viability data 011314
Selumitinib	570/600 nm		mean		Relative survival	mean %	SD
NCI-H747 (0)	35351				0.983812
NCI-H747	36760				1.02302
NCI-H747	33264		35932.7		0.925731	1	0.0528135
NCI-H747	34448				0.958682
NCI-H747	37994				1.05737
NCI-H747	37779				1.05138
NCI-H747 S (0.125)	15893				0.442299
NCI-H747	21272				0.591996
NCI-H747	21074				0.586486	0.574343	0.0664264
NCI-H747	21660				0.602794
NCI-H747	21323				0.593415
NCI-H747	22604				0.629065
NCI-H747 S (0.25)	13054				0.363291
NCI-H747	19062				0.530492
NCI-H747	18987				0.528405	0.485032	0.062035
NCI-H747	18075				0.503024
NCI-H747	17853				0.496846
NCI-H747	17540				0.488135
NCI-H747 S (0.50)	11579				0.322242
NCI-H747	12808				0.356444
NCI-H747	14065				0.391427	0.414641	0.0693142
NCI-H747	16411				0.456715
NCI-H747	16419				0.456938
NCI-H747	18113				0.504082
NCI-H747 S (1)	11690				0.325331
NCI-H747	15299				0.425769
NCI-H747	15316				0.426242	0.394033	0.0503342
NCI-H747	15470				0.430527
NCI-H747	15209				0.423264
NCI-H747	11968				0.333067
NCI-H747 S (2)	11851				0.329811
NCI-H747	10148				0.282417
NCI-H747	12479				0.347288	0.330781	0.0272254
NCI-H747	11512				0.320377
NCI-H747	12481				0.347344
NCI-H747	12844				0.357446
NCI-H747 S (4)	9613				0.267528
NCI-H747	11223				0.312334
NCI-H747	15130				0.421065	0.362006	0.0663143
NCI-H747	15640				0.435259
NCI-H747	14259				0.396826
NCI-H747	12182				0.339023
NCI-H747 S (5)	9941				0.276656
NCI-H747	11349				0.315841
NCI-H747	12390				0.344812	0.313842	0.0351398
NCI-H747	12257				0.34111
NCI-H747	12212				0.339858
NCI-H747	9514				0.264773
SW-837 (0.01% DMSO)	36208				0.965654
SW-837	38222				1.01937
SW-837	38559		37495.8		1.02835	1	0.029837
SW-837	36648				0.977389
SW-837	38709				1.03235
SW-837	36629				0.976882
SW-837 S (0.125)	19206				0.512217
SW-837	23875				0.636737
SW-837	25735				0.686343	0.653753	0.0760071
SW-837	24717				0.659193
SW-837	26389				0.703785
SW-837	27156				0.72424
SW-837 S (0.25)	17032				0.454237
SW-837	23033				0.614282
SW-837	21567				0.575184	0.596666	0.0757719
SW-837	24091				0.642498
SW-837	24850				0.66274
SW-837	23662				0.631057
SW-837 S (0.5)	15709				0.418953
SW-837	22477				0.599453
SW-837	21085				0.562329	0.556253	0.068329
SW-837	21947				0.585318
SW-837	22033				0.587612
SW-837	21892				0.583852
SW-837 S (1)	15234				0.406285
SW-837	14518				0.38719
SW-837	18025				0.48072	0.445605	0.0598178
SW-837	17218				0.459198
SW-837	20320				0.541927
SW-837	14935				0.398311
SW-837 S (2)	12907				0.344225
SW-837	16924				0.451357
SW-837	14735				0.392977	0.423807	0.0580901
SW-837	18812				0.501709
SW-837	14594				0.389217
SW-837	17374				0.463358
SW-837 S (4)	13675				0.364707
SW-837	14370				0.383243
SW-837	15073				0.401991	0.397382	0.0377473
SW-837	14882				0.396897
SW-837	17561				0.468345
SW-837	13840				0.369108
SW-837 S (5)	12927				0.344758
SW-837	12843				0.342518
SW-837	13010				0.346972	0.355613	0.015555
SW-837	14418				0.384523
SW-837	13355				0.356173
SW-837	13451				0.358733
SW-480 (0)	30886				0.955759
SW-480	30381				0.940132
SW-480	34360		32315.7		1.06326	1	0.0505685
SW-480	31391				0.971386
SW-480	33515				1.03711
SW-480	33361				1.03235
SW-480 S (0.125)	24312				0.752329
SW-480	26055				0.806265
SW-480	27314				0.845225	0.809571	0.0344924
SW-480	25628				0.793052
SW-480	27199				0.841666
SW-480	26463				0.818891
SW-480 S (0.25)	25624				0.792928
SW-480	25631				0.793145
SW-480	27527				0.851816	0.785512	0.058264
SW-480	22034				0.681836
SW-480	24870				0.769596
SW-480	26620				0.823749
SW-480 S (0.5)	16994				0.525875
SW-480	20322				0.628859
SW-480	19692				0.609364	0.652305	0.0968912
SW-480	19813				0.613108
SW-480	25068				0.775723
SW-480	24589				0.7609
SW-480 S (1)	17446				0.539862
SW-480	22136				0.684993
SW-480	24181				0.748275	0.671769	0.0719086
SW-480	23284				0.720517
SW-480	21480				0.664693
SW-480	21725				0.672275
SW-480 S (2)	18379				0.568733
SW-480	18641				0.576841
SW-480	20311				0.628519	0.5994	0.0259518
SW-480	18866				0.583804
SW-480	19869				0.614841
SW-480	20154				0.62366
SW-480 S (4)	18851				0.583339
SW-480	16175				0.500531
SW-480	17560				0.54339	0.567821	0.0565925
SW-480	20848				0.645136
SW-480	19893				0.615584
SW-480	16770				0.518943
SW-480 S (5)	12810				0.396402
SW-480	14972				0.463305
SW-480	16487				0.510186	0.448245	0.0402654
SW-480	14767				0.456961
SW-480	13331				0.412524
SW-480	14545				0.450091
SW-620 (0)	34826				1.08575
SW-620	31448				0.980437
SW-620 (0)	33109		32075.5		1.03222	1	0.053501
SW-620 (0)	31028				0.967343
SW-620 (0)	29931				0.933142
SW-620 (0)	32111				1.00111
SW-620 S (0.125)	19874				0.619601
SW-620 S (0.125)	23080				0.719552
SW-620 S (0.125)	23668				0.737884	0.733036	0.0613433
SW-620 S (0.125)	25361				0.790666
SW-620 S (0.125)	24967				0.778382
SW-620 S (0.125)	24125				0.752132
SW-620 S (0.25)	20564				0.641112
SW-620 S (0.25)	23209				0.723574
SW-620 S (0.25)	22932				0.714938	0.708958	0.0344069
SW-620 S (0.25)	22817				0.711353
SW-620 S (0.25)	23291				0.726131
SW-620 S (0.25)	23628				0.736637
SW-620 S (0.5)	18593				0.579664
SW-620 S (0.5)	23186				0.722857
SW-620 S (0.5)	23190				0.722982	0.69287	0.0577512
SW-620 S (0.5)	22802				0.710885
SW-620 S (0.5)	23544				0.734018
SW-620 S (0.5)	22030				0.686817
SW-620 S (1)	16459				0.513133
SW-620 S (1)	19640				0.612305
SW-620 S (1)	20801				0.648501	0.619954	0.0611211
SW-620 S (1)	19489				0.607598
SW-620 S (1)	22314				0.695671
SW-620 S (1)	20609				0.642515
SW-620 S (2)	16298				0.508114
SW-620 S (2)	18949				0.590762
SW-620 S (2)	18980				0.591729	0.603477	0.05497
SW-620 S (2)	19840				0.618541
SW-620 S (2)	21033				0.655734
SW-620 S (2)	21041				0.655984
SW-620 S (4)	15995				0.498667
SW-620 S (4)	18141				0.565572
SW-620 S (4)	20371				0.635095	0.600916	0.0598852
SW-620 S (4)	20531				0.640084
SW-620 S (4)	21172				0.660068
SW-620 S (4)	19438				0.606008
SW-620 S (5)	18054				0.56286
SW-620 S (5)	16813				0.52417
SW-620 S (5)	15406				0.480304	0.508218	0.0539089
SW-620 S (5)	13902				0.433415
SW-620 S (5)	15312				0.477374
SW-620 S (5)	18321				0.571184
Gefatinib
NCI-H747 (0)	38653				0.9904
NCI-H747	39871				1.02161
NCI-H747	39687		39027.7		1.01689	1	0.047786
NCI-H747	40102				1.02753
NCI-H747	40429				1.03591
NCI-H747	35424				0.907664
NCI-H747 G (0.125)	36238				0.928521
NCI-H747	38970				0.998522
NCI-H747	40336				1.03352	0.969645	0.0585063
NCI-H747	37041				0.949096
NCI-H747	39941				1.0234
NCI-H747	34532				0.884808
NCI-H747 G (0.25)	35409				0.907279
NCI-H747	36539				0.936233
NCI-H747	37567				0.962574	0.933492	0.026497
NCI-H747	37703				0.966058
NCI-H747	36058				0.923909
NCI-H747	35316				0.904897
NCI-H747 G (0.50)	38569				0.988248
NCI-H747	38651				0.990349
NCI-H747	40456				1.0366	0.995486	0.0538277
NCI-H747	39249				1.00567
NCI-H747	41097				1.05302
NCI-H747	35087				0.899029
NCI-H747 G (1)	37285				0.955348
NCI-H747	37812				0.968851
NCI-H747	38750				0.992885	0.96795	0.0377829
NCI-H747	38897				0.996652
NCI-H747	38841				0.995217
NCI-H747	35076				0.898747
NCI-H747 G (2)	40200				1.03004
NCI-H747	40061				1.02648
NCI-H747	38992				0.999086	1.01311	0.0419542
NCI-H747	42067				1.07788
NCI-H747	37248				0.9544
NCI-H747	38669				0.99081
NCI-H747 G (4)	38190				0.978537
NCI-H747	38735				0.992501
NCI-H747	33180				0.850166	0.909158	0.0916116
NCI-H747	37601				0.963445
NCI-H747	29469				0.75508
NCI-H747	35719				0.915223
NCI-H747 G (5)	33598				0.860876
NCI-H747	33601				0.860953
NCI-H747	31294				0.801841	0.824573	0.0507715
NCI-H747	30619				0.784546
NCI-H747	34468				0.883168
NCI-H747	29507				0.756053
SW-837 (0.01% DMSO)	40438				1.03385
SW-837	40038				1.02362
SW-837	40824		39114		1.04372	1	0.0458847
SW-837	39499				1.00984
SW-837	37648				0.96252
SW-837	36237				0.926446
SW-837 G (0.125)	41916				1.07164
SW-837	45434				1.16158
SW-837	42963				1.0984	1.07501	0.0801522
SW-837	39952				1.02142
SW-837	44902				1.14798
SW-837	37120				0.949021
SW-837 G (0.25)	34922				0.892826
SW-837	36852				0.942169
SW-837	36374				0.929948	0.932935	0.0387303
SW-837	38782				0.991512
SW-837	37263				0.952677
SW-837	34752				0.88848
SW-837 G (0.5)	36156				0.924375
SW-837	36323				0.928644
SW-837	36174				0.924835	0.945923	0.0319644
SW-837	39124				1.00026
SW-837	37953				0.970318
SW-837	36263				0.92711
SW-837 G (1)	34864				0.891343
SW-837	34231				0.87516
SW-837	37728				0.964565	0.912802	0.0515935
SW-837	37715				0.964233
SW-837	36823				0.941428
SW-837	32859				0.840083
SW-837 G (2)	33823				0.864729
SW-837	36699				0.938257
SW-837	36731				0.939076	0.913279	0.0406294
SW-837	37534				0.959605
SW-837	35763				0.914327
SW-837	33782				0.863681
SW-837 G (4)	38705				0.989543
SW-837	38498				0.984251
SW-837	34574				0.883929	0.929731	0.0509602
SW-837	36922				0.943959
SW-837	35484				0.907194
SW-837	34010				0.86951
SW-837 G (5)	28294				0.723373
SW-837	32217				0.823669
SW-837	34525				0.882676	0.761488	0.110889
SW-837	33694				0.861431
SW-837	23945				0.612185
SW-837	26034				0.665593
SW-480 (0)	44302				0.989399
SW-480	44069				0.984196
SW-480	45640		44776.7		1.01928	1	0.0183884
SW-480	45028				1.00561
SW-480	43848				0.97926
SW-480	45773				1.02225
SW-480 G (0.125)	41915				0.93609
SW-480	41490				0.926599
SW-480	39825				0.889414	0.916154	0.0246608
SW-480	40053				0.894506
SW-480	42517				0.949535
SW-480	40334				0.900782
SW-480 G (0.25)	38772				0.865897
SW-480	38799				0.8665
SW-480	42407				0.947078	0.92425	0.0483765
SW-480	43192				0.96461
SW-480	41380				0.924142
SW-480	43759				0.977272
SW-480 G (0.5)	39321				0.878158
SW-480	39580				0.883943
SW-480	41364				0.923785	0.91244	0.0285459
SW-480	42495				0.949043
SW-480	41902				0.9358
SW-480	40474				0.903908
SW-480 G (1)	39444				0.880905
SW-480	39459				0.88124
SW-480	42074				0.939641	0.924633	0.0397085
SW-480	43196				0.964699
SW-480	43442				0.970193
SW-480	40797				0.911122
SW-480 G (2)	41774				0.932941
SW-480	42411				0.947167
SW-480	43586				0.973409	0.908293	0.0890925
SW-480	44118				0.98529
SW-480	38571				0.861408
SW-480	33562				0.749542
SW-480 G (4)	42606				0.951522
SW-480	44434				0.992347
SW-480	44214				0.987434	0.948805	0.0715086
SW-480	45281				1.01126
SW-480	41912				0.936023
SW-480	36459				0.814241
SW-480 G (5)	47057				1.05093
SW-480	46412				1.03652
SW-480	48988				1.09405	1.01513	0.0674886
SW-480	45574				1.01781
SW-480	44622				0.996546
SW-480	40071				0.894908
SW-620 (0)	39943				1.08992
SW-620	33710				0.91984
SW-620 (0)	35923		36647.7		0.980226	1	0.107983
SW-620 (0)	40679				1.11
SW-620 (0)	30613				0.835333
SW-620 (0)	39018				1.06468
SW-620 G (0.125)	34209				0.933456
SW-620 S (0.125)	34499				0.94137
SW-620 S (0.125)	35416				0.966392	0.922373	0.0525928
SW-620 S (0.125)	34435				0.939623
SW-620 S (0.125)	30455				0.831022
SW-620 S (0.125)	28355
SW-620 S (0.25)	39749				1.08463
SW-620 S (0.25)	35862				0.978562
SW-620 S (0.25)	34173				0.932474	1.00967	0.0989481
SW-620 S (0.25)	42665				1.16419
SW-620 S (0.25)	36648				1.00001
SW-620 S (0.25)	32915				0.898147
SW-620 S (0.5)	38703				1.05608
SW-620 S (0.5)	33571				0.916047
SW-620 S (0.5)	36022				0.982928	0.955845	0.0570361
SW-620 S (0.5)	34626				0.944835
SW-620 S (0.5)	34384				0.938232
SW-620 S (0.5)	32871				0.896947
SW-620 S (1)	33790				0.922023
SW-620 S (1)	35463				0.967674
SW-620 S (1)	34930				0.95313	0.928372	0.0472632
SW-620 S (1)	35787				0.976515
SW-620 S (1)	32923				0.898366
SW-620 S (1)	31243				0.852524
SW-620 S (2)	36277				0.989886
SW-620 S (2)	37423				1.02116
SW-620 S (2)	38931				1.06231	0.979576	0.0746586
SW-620 S (2)	37049				1.01095
SW-620 S (2)	34582				0.943634
SW-620 S (2)	31133				0.849522
SW-620 S (4)	43061				1.175
SW-620 S (4)	38098				1.03958
SW-620 S (4)	38201				1.04239	1.08941	0.0854753
SW-620 S (4)	44742				1.22087
SW-620 S (4)	37799				1.03142
SW-620 S (4)	37646				1.02724
SW-620 S (5)	38467				1.04964
SW-620 S (5)	33541				0.915229
SW-620 S (5)	34514				0.941779	0.953817	0.0718372
SW-620 S (5)	37769				1.0306
SW-620 S (5)	31667				0.864093
SW-620 S (5)	33773				0.921559
For the graph
Selumitinib	Final
	NCI-H747	SW-837	SW-480	SW-620
0	1	1	1	1
0.125	0.574343	0.65	0.81	0.73
0.25	0.485032	0.6	0.79	0.71
0.5	0.414641	0.56	0.65	0.69
1	0.394033	0.45	0.67	0.62
2	0.330781	0.42	0.6	0.6
4	0.362006	0.4	0.57	0.6
5	0.313842	0.36	0.45	0.51
	0.052	0.029837	0.0505685	0.053501
	0.06	0.0760071	0.0344924	0.0613433
	0.06	0.0757719	0.058264	0.0344069
	0.06	0.068329	0.0968912	0.0577512
	0.05	0.0598178	0.0719086	0.0611211
	0.02	0.0580901	0.0259518	0.05497
	0.06	0.0377473	0.0565925	0.0598852
	0.03	0.015555	0.0402654	0.0539089
Gefitinib	Final
	NCI-H747	SW-837	SW-480	SW-620
0	1	1	1	1
0.125	0.97	1.08	0.92	0.92
0.25	0.93	0.93	0.92	1.01
0.5	1	0.95	0.91	0.96
1	0.97	0.91	0.92	0.93
2	1.01	0.91	0.91	0.98
4	0.91	0.93	0.95	1.09
5	0.82	0.76	1.02	0.95
	0.047786	0.0458847	0.0183884	0.107983
	0.0585063	0.0801522	0.0246608	0.0525928
	0.026497	0.0387303	0.0483765	0.0989481
	0.0538277	0.0319644	0.0285459	0.0570361
	0.0377829	0.0515935	0.0397085	0.0472632
	0.0419542	0.0406294	0.0890925	0.0746586
	0.0916116	0.0509602	0.0715086	0.0854753
	0.0507715	0.110889	0.0674886	0.0718372

## Sheet: Supplementary Fig 1 data (2)
Afatinib	570/600 nm		mean		Relative survival	mean %	SD
NCI-H747 (0)	40551				0.97865
NCI-H747	39817				0.960935
NCI-H747	41312		41435.7		0.997015	1	0.0281019
NCI-H747	42702				1.03056
NCI-H747	42761				1.03199
NCI-H747	41471				1.00085
NCI-H747 (0.125)	39753				0.959391
NCI-H747	37530				0.905741
NCI-H747	39865				0.962094	0.942208	0.0252728
NCI-H747	40091				0.967548
NCI-H747	38095				0.919377
NCI-H747	38912				0.939094
NCI-H747 (0.25)	42544				1.02675
NCI-H747	40353				0.973871
NCI-H747	40230				0.970903	0.973123	0.0275288
NCI-H747	39581				0.95524
NCI-H747	39583				0.955288
NCI-H747	39641				0.956688
NCI-H747 (0.50)	41307				0.996895
NCI-H747	42456				1.02462
NCI-H747	41658				1.00537	0.999916	0.0151752
NCI-H747	40962				0.988569
NCI-H747	40643				0.98087
NCI-H747	41567				1.00317
NCI-H747 (1)	42699				1.03049
NCI-H747	43311				1.04526
NCI-H747	41130				0.992623	1.00395	0.0282671
NCI-H747	41352				0.997981
NCI-H747	40201				0.970203
NCI-H747	40904				0.987169
NCI-H747 (2)	41110				0.99214
NCI-H747	43027				1.0384
NCI-H747	45114				1.08877	1.0347	0.035234
NCI-H747	41765				1.00795
NCI-H747	43874				1.05885
NCI-H747	42350				1.02207
NCI-H747 (4)	29773				0.718536
NCI-H747	26881				0.648741
NCI-H747	26555				0.640873	0.71508	0.0731284
NCI-H747	28318				0.683421
NCI-H747	34290				0.827548
NCI-H747	31962				0.771364
NCI-H747 (5)	10992				0.265279
NCI-H747	12700				0.306499
NCI-H747	8370				0.202	0.259931	0.0391443
NCI-H747	11587				0.279638
NCI-H747	10203				0.246237
NCI-H747	30142
SW-837 (0.01% DMSO)	37090				0.983037
SW-837	37560				0.995494
SW-837	40227		37730		1.06618	1	0.0371037
SW-837	38261				1.01407
SW-837	37059				0.982216
SW-837	36183				0.958998
SW-837 S (0.125)	31748				0.841452
SW-837	32951				0.873337
SW-837	34472				0.91365	0.894801	0.0319326
SW-837	33863				0.897509
SW-837	34677				0.919083
SW-837	34854				0.923774
SW-837 (0.25)	31019				0.822131
SW-837	34342				0.910204
SW-837	34357				0.910602	0.886386	0.0350722
SW-837	32981				0.874132
SW-837	34452				0.91312
SW-837	33509				0.888126
SW-837 (0.5)	31545				0.836072
SW-837	36045				0.955341
SW-837	36860				0.976941	0.930542	0.0511154
SW-837	35119				0.930798
SW-837	34656				0.918526
SW-837	36431				0.965571
SW-837 (1)	32051				0.849483
SW-837	32381				0.85823
SW-837	36781				0.974848	0.904391	0.0512175
SW-837	32935				0.872913
SW-837	35044				0.92881
SW-837	35544				0.942062
SW-837 (2)	32202				0.853485
SW-837	34674				0.919003
SW-837	33946				0.899708	0.90743	0.0671645
SW-837	35637				0.944527
SW-837	38061				1.00877
SW-837	30904				0.819083
SW-837 (4)	26556				0.703843
SW-837	35570				0.942751
SW-837	34122				0.904373	0.894138	0.0954932
SW-837	34410				0.912006
SW-837	35557				0.942407
SW-837	36200				0.959449
SW-837 (5)	24384				0.646276
SW-837	30306				0.803234
SW-837	30083				0.797323	0.768584	0.0886293
SW-837	30592				0.810814
SW-837	25506				0.676014
SW-837	33121				0.877843
SW-480 (0)	41203				0.967203
SW-480	43108				1.01192
SW-480	44058		42600.2		1.03422	1	0.0309473
SW-480	43030				1.01009
SW-480	43456				1.02009
SW-480	40746				0.956475
SW-480 (0.125)	37169				0.872508
SW-480	38597				0.906029
SW-480	41948				0.984691	0.938361	0.0462293
SW-480	41851				0.982414
SW-480	39103				0.917907
SW-480	41178				0.966616
SW-480 (0.25)	40788				0.957461
SW-480	39116				0.918212
SW-480	40364				0.947508	0.934089	0.0151718
SW-480	39316				0.922907
SW-480	39575				0.928987
SW-480	39595				0.929456
SW-480 (0.5)	38504				0.903846
SW-480	41762				0.980325
SW-480	42160				0.989667	0.955642	0.0301079
SW-480	40895				0.959973
SW-480	40446				0.949433
SW-480	40496				0.950607
SW-480 (1)	40566				0.95225
SW-480	41687				0.978564
SW-480	41899				0.983541	0.95797	0.0186413
SW-480	40303				0.946076
SW-480	40467				0.949926
SW-480	39936				0.937461
SW-480 (2)	33654				0.789997
SW-480	35873				0.842086
SW-480	37074				0.870278	0.821507	0.0310757
SW-480	33878				0.795255
SW-480	35251				0.827485
SW-480	34248				0.803941
SW-480 (4)	35153				0.825185
SW-480	34817				0.817297
SW-480	40659				0.954433	0.878416	0.0530943
SW-480	39150				0.91901
SW-480	37669				0.884245
SW-480	37076				0.870325
SW-480 (5)	30236				0.709762
SW-480	30289				0.711007
SW-480	32164				0.755021	0.726073	0.0426461
SW-480	32588				0.764974
SW-480	27903				0.654997
SW-480	32405				0.760678
SW-620 (0)	37261				0.92093
SW-620	40940				1.01186
SW-620 (0)	39135	40460.2			0.967248	1	0.048053
SW-620 (0)	42701				1.05538
SW-620 (0)	41237				1.0192
SW-620 (0)	41487				1.02538
SW-620 (0.125)	36284				0.896783
SW-620	33574				0.829804
SW-620	37776				0.933659	0.923402	0.0534583
SW-620	38644				0.955112
SW-620	39672				0.98052
SW-620	38216				0.944534
SW-620 (0.25)	36802				0.909586
SW-620	38254				0.945473
SW-620	36264				0.896289	0.897776	0.0312818
SW-620	35966				0.888924
SW-620	34343				0.84881
SW-620	36316				0.897574
SW-620 (0.5)	36148				0.893422
SW-620	36124				0.892829
SW-620	34729				0.85835	0.886716	0.0315847
SW-620	38149				0.942878
SW-620	34739				0.858598
SW-620	35371				0.874218
SW-620 (1)	36094				0.892087
SW-620	36068				0.891445
SW-620	35994				0.889616	0.924502	0.0446095
SW-620	40539				1.00195
SW-620	38388				0.948785
SW-620	37350				0.92313
SW-620 (2)	36422				0.900194
SW-620	38706				0.956645
SW-620	36521				0.902641	0.899465	0.0346614
SW-620	35021				0.865567
SW-620	36837				0.910451
SW-620	34848				0.861292
SW-620 (4)	31431				0.776838
SW-620	24986				0.617546
SW-620	30714				0.759117	0.752604	0.097628
SW-620	36006				0.889912
SW-620	27011				0.667595
SW-620	32555				0.804619
SW-620 (5)	6875				0.16992
SW-620	12133				0.299875
SW-620	17033				0.420982	0.258641	0.120037
SW-620	14719				0.36379
SW-620	6854				0.169401
SW-620	5174				0.127879
Neratinib
NCI-H747 (0)	41942				0.9897
NCI-H747	41080				0.969359
NCI-H747	41256		42378.5		0.973513	1	0.0467474
NCI-H747	45551				1.07486
NCI-H747	44006				1.0384
NCI-H747	40436				0.954163
NCI-H747 (0.125)	38600				0.910839
NCI-H747	38904				0.918013
NCI-H747	40718				0.960817	0.949605	0.0293452
NCI-H747	40329				0.951638
NCI-H747	41254				0.973465
NCI-H747	41652				0.982857
NCI-H747 (0.25)	40088				0.945951
NCI-H747	41444				0.977949
NCI-H747	39728				0.937456	0.960286	0.0179023
NCI-H747	41553				0.980521
NCI-H747	41052				0.968699
NCI-H747	40308				0.951143
NCI-H747 (0.50)	37055				0.874382
NCI-H747	38178				0.900881
NCI-H747	37909				0.894534	0.893633	0.0105398
NCI-H747	37752				0.890829
NCI-H747	38010				0.896917
NCI-H747	38321				0.904256
NCI-H747 (1)	30343				0.716
NCI-H747	32527				0.767535
NCI-H747	30948				0.730276	0.744981	0.0243685
NCI-H747	31823				0.750923
NCI-H747	32954				0.777611
NCI-H747	30832				0.727539
NCI-H747 (2)	27006				0.637257
NCI-H747	27333				0.644973
NCI-H747	27461				0.647994	0.624125	0.0304928
NCI-H747	27298				0.644147
NCI-H747	24988				0.589639
NCI-H747	24611				0.580743
NCI-H747 (4)	21998				0.519084
NCI-H747	23682				0.558821
NCI-H747	22675				0.535059	0.528719	0.0299553
NCI-H747	23256				0.548769
NCI-H747	22736				0.536498
NCI-H747	20091				0.474085
NCI-H747 (5)	17550				0.414125
NCI-H747	17823				0.420567
NCI-H747	16935				0.399613	0.40097	0.0222476
NCI-H747	17272				0.407565
NCI-H747	17204				0.405961
NCI-H747	15171				0.357988
SW-837 (0.01% DMSO)	37994				1.04329
SW-837	35418				0.972559
SW-837	35037		36417.3		0.962097	1	0.0356285
SW-837	37588				1.03215
SW-837	37125				1.01943
SW-837	35342				0.970472
SW-837 S (0.125)	34903				0.958417
SW-837	33610				0.922912
SW-837	34018				0.934116	0.861051	0.0516648
SW-837	31445				0.863462
SW-837	25131				0.690083
SW-837	29036				0.797313
SW-837 (0.25)	30177				0.828644
SW-837	34568				0.949218
SW-837	30962				0.8502	0.805834	0.0908736
SW-837	27990				0.76859
SW-837	25087				0.688875
SW-837	27294				0.749478
SW-837 (0.5)	28132				0.772489
SW-837	26349				0.723529
SW-837	30360				0.833669	0.743112	0.0989418
SW-837	31423				0.862858
SW-837	22265				0.611385
SW-837	23844				0.654743
SW-837 (1)	25227				0.69272
SW-837	23110				0.634588
SW-837	25564				0.701973	0.668372	0.0453977
SW-837	24991				0.686239
SW-837	25609				0.703209
SW-837	21541				0.591504
SW-837 (2)	23399				0.642524
SW-837	22586				0.620199
SW-837	24942				0.684894	0.633622	0.0397993
SW-837	24133				0.662679
SW-837	20761				0.570086
SW-837	22628				0.621352
SW-837 (4)	21524				0.591037
SW-837	20885				0.573491
SW-837	21446				0.588895	0.561047	0.0664779
SW-837	22949				0.630167
SW-837	19850				0.54507
SW-837	15937				0.437621
SW-837 (5)	22579				0.620007
SW-837	19482				0.534965
SW-837	17819				0.4893	0.502993	0.0717892
SW-837	17837				0.489794
SW-837	14629				0.401704
SW-837	17560				0.482188
SW-480 (0)	43648				1.04071
SW-480	42545				1.01441
SW-480	42204		41940.7		1.00628	1	0.0356978
SW-480	42896				1.02278
SW-480	40773				0.972159
SW-480	39578				0.943666
SW-480 (0.125)	38128				0.909094
SW-480	39375				0.938826
SW-480	38115				0.908784	0.883043	0.0506158
SW-480	34866				0.831317
SW-480	34693				0.827192
SW-480	31613
SW-480 (0.25)	39445				0.940495
SW-480	39233				0.935441
SW-480	39355				0.938349	0.8966	0.0675075
SW-480	32834				0.782868
SW-480	40856
SW-480	37153				0.885847
SW-480 (0.5)	28466				0.678721
SW-480	35849				0.854755
SW-480	34016				0.811051	0.825225	0.0825063
SW-480	37254				0.888255
SW-480	38179				0.91031
SW-480	33899				0.808261
SW-480 (1)	30160				0.719111
SW-480	31428				0.749344
SW-480	29134				0.694648	0.702969	0.0600288
SW-480	30382				0.724404
SW-480	31175				0.743312
SW-480	24619				0.586996
SW-480 (2)	28425				0.677743
SW-480	30356				0.723784
SW-480	21169				0.504737	0.64999	0.0850847
SW-480	30203				0.720136
SW-480	28489				0.679269
SW-480	24924				0.594268
SW-480 (4)	28634				0.682726
SW-480	17441				0.415849
SW-480	25237				0.601731	0.58938	0.106046
SW-480	27882				0.664796
SW-480	21375				0.509649
SW-480	27745				0.66153
SW-480 (5)	26422				0.629985
SW-480	27071				0.645459
SW-480	24954				0.594983	0.598178	0.0598478
SW-480	20907				0.49849
SW-480	27561				0.657143
SW-480	23613				0.56301
SW-620 (0)	32122				0.92207
SW-620	36601				1.05064
SW-620 (0)	32028		34836.8		0.919372	1	0.0816332
SW-620 (0)	34837				1
SW-620 (0)	39455				1.13257
SW-620 (0)	33978				0.975347
SW-620 (0.125)	29636				0.850709
SW-620	29388				0.84359
SW-620	29228				0.838997	0.830577	0.0177062
SW-620	28282				0.811842
SW-620	28971				0.83162
SW-620	28103				0.806704
SW-620 (0.25)	30929				0.887825
SW-620	34209				0.981978
SW-620	32260				0.926031	0.937164	0.0358614
SW-620	33765				0.969233
SW-620	33014				0.947675
SW-620	31710				0.910243
SW-620 (0.5)	30807				0.884323
SW-620	30277				0.869109
SW-620	32241				0.925486	0.905646	0.0283859
SW-620	32507				0.933122
SW-620	32526				0.933667
SW-620	30941				0.888169
SW-620 (1)	25731				0.738615
SW-620	27162				0.779692
SW-620	28695				0.823697	0.781543	0.0360935
SW-620	28664				0.822807
SW-620	27071				0.77708
SW-620	26036				0.74737
SW-620 (2)	25428				0.729917
SW-620	25164				0.722339
SW-620	26327				0.755723	0.716866	0.0470131
SW-620	25754				0.739275
SW-620	25436				0.730147
SW-620	21731				0.623794
SW-620 (4)	15601				0.447831
SW-620	23125				0.663809
SW-620	22772				0.653676	0.620153	0.0260095
SW-620	23921				0.686658
SW-620	22792				0.65425
SW-620	21414				0.614694
SW-620 (5)	16001				0.459313
SW-620	18188				0.522091
SW-620	18861				0.54141	0.504992	0.0407652
SW-620	17743				0.509317
SW-620	19035				0.546404
SW-620	15726				0.451419
For the graph	final
Afatinib
	NCI-H747	SW-837	SW-480	SW-620
0	1	1	1	1
0.125	0.942208	0.894801	0.938361	0.923402
0.25	0.973123	0.886386	0.934089	0.897776
0.5	0.999916	0.930542	0.955642	0.886716
1	1.00395	0.904391	0.95797	0.924502
2	1.0347	0.90743	0.821507	0.899465
4	0.71508	0.894138	0.878416	0.752604
5	0.259931	0.768584	0.726073	0.258641
	0.0281019	0.0371037	0.0309473	0.048053
	0.0252728	0.0319326	0.0462293	0.0534583
	0.0275288	0.0350722	0.0151718	0.0312818
	0.0151752	0.0511154	0.0301079	0.0315847
	0.0282671	0.0512175	0.0186413	0.0446095
	0.035234	0.0671645	0.0310757	0.0346614
	0.0731284	0.0954932	0.0530943	0.097628
	0.0391443	0.0886293	0.0426461	0.120037
Neratinib	Final
	NCI-H747	SW-837	SW-480	SW-620
0	1	1	1	1
0.125	0.949605	0.861051	0.883043	0.830577
0.25	0.960286	0.805834	0.8966	0.937164
0.5	0.893633	0.743112	0.825225	0.905646
1	0.744981	0.668372	0.702969	0.781543
2	0.624125	0.633622	0.64999	0.716866
4	0.528719	0.561047	0.58938	0.620153
5	0.40097	0.502993	0.598178	0.504992
	0.0467474	0.0356285	0.0356978	0.0816332
	0.0293452	0.0516648	0.0506158	0.0177062
	0.0179023	0.0908736	0.0675075	0.0358614
	0.0105398	0.0989418	0.0825063	0.0283859
	0.0243685	0.0453977	0.0600288	0.0360935
	0.0304928	0.0397993	0.0850847	0.0470131
	0.0299553	0.0664779	0.106046	0.0260095
	0.0222476	0.0717892	0.0598478	0.0407652

## Sheet: Supplementary Fig 1 data (3)
Cell Viability data enterocytes cell lines 011617 (MEK-162, Neratinib ALONE)
MEK-162 (0.125 to 5 µM)
MEK-162	570/600 nm		mean		Relative survival	mean %	SD
SW1116 (0)	35677				0.983857
SW1116 (0)	38198				1.05338
SW1116 (0)	36761		36262.4		1.01375	1	0.0415882
SW1116 (0)	36573				1.00857
SW1116 (0)	34103				0.940451
SW1116 (0)
SW1116 (0.125)	22449				0.619071
SW1116 (0.125)	25121				0.692756
SW1116 (0.125)	23854				0.657816	0.673406	0.030432
SW1116 (0.125)	25457				0.702022
SW1116 (0.125)	24795				0.683766
SW1116 (0.125)	24840				0.685007
SW1116 (0.25)	22402				0.617775
SW1116 (0.25)	22747				0.627289
SW1116 (0.25)	24400				0.672873	0.63678	0.0261596
SW1116 (0.25)	24046				0.663111
SW1116 (0.25)	21964				0.605696
SW1116 (0.25)	22988				0.633935
SW1116 (0.5)	19335				0.533197
SW1116 (0.5)	23335				0.643504
SW1116 (0.5)	21965				0.605724	0.585951	0.04246
SW1116 (0.5)	21645				0.596899
SW1116 (0.5)	21685				0.598002
SW1116 (0.5)	19523				0.538381
SW1116 (1)	18400				0.507413
SW1116 (1)	19519				0.538271
SW1116 (1)	19509				0.537995	0.542192	0.0205592
SW1116 (1)	19988				0.551205
SW1116 (1)	20652				0.569516
SW1116 (1)	19899				0.54875
SW1116 (2)	18149				0.500491
SW1116 (2)	19582				0.540008
SW1116 (2)	20923				0.576989	0.538248	0.0264532
SW1116 (2)	20163				0.55603
SW1116 (2)	18979				0.52338
SW1116 (2)	19313				0.53259
SW1116 (4)	18520				0.510722
SW1116 (4)	17606				0.485517
SW1116 (4)	18500				0.51017	0.514265	0.0333383
SW1116 (4)	18321				0.505234
SW1116 (4)	17936				0.494617
SW1116 (4)	21008				0.579333
SW1116 (5)	15425				0.425372
SW1116 (5)	16161				0.445668
SW1116 (5)	15849				0.437064	0.438172	0.0071081
SW1116 (5)	15845				0.436954
SW1116 (5)	16050				0.442607
SW1116 (5)	16005				0.441366
SW1463 (0)	37965				0.946668
SW1463 (0)	39742				0.990978
SW1463 (0)	39851		40103.8		0.993696	1	0.0303897
SW1463 (0)	40874				1.0192
SW1463 (0)	41316				1.03023
SW1463 (0)	40875				1.01923
SW1463 (0.125)	20712				0.516459
SW1463 (0.125)	24170				0.602686
SW1463 (0.125)	26562				0.662331	0.641082	0.0716537
SW1463 (0.125)	26354				0.657144
SW1463 (0.125)	28442				0.709209
SW1463 (0.125)	28019				0.698661
SW1463 (0.25)
SW1463 (0.25)	23365				0.582613
SW1463 (0.25)	21474				0.53546	0.575012	0.0227307
SW1463 (0.25)	23781				0.592986
SW1463 (0.25)	23479				0.585455
SW1463 (0.25)	23202				0.578548
SW1463 (0.5)
SW1463 (0.5)	19855				0.49509
SW1463 (0.5)	20955				0.522519	0.546277	0.0374576
SW1463 (0.5)	22298				0.556007
SW1463 (0.5)	22808				0.568724
SW1463 (0.5)	23623				0.589046
SW1463 (1)
SW1463 (1)	17492				0.436168
SW1463 (1)	17532				0.437165	0.462863	0.0239836
SW1463 (1)	19151				0.477535
SW1463 (1)	19348				0.482448
SW1463 (1)	19290				0.481001
SW1463 (2)	12959				0.323136
SW1463 (2)	13661				0.340641
SW1463 (2)	13444				0.33523	0.348479	0.0215683
SW1463 (2)	14011				0.349368
SW1463 (2)	14315				0.356948
SW1463 (2)	15462				0.385549
SW1463 (4)	11785				0.293862
SW1463 (4)	12328				0.307402
SW1463 (4)	12366				0.30835	0.318943	0.020672
SW1463 (4)	12678				0.316129
SW1463 (4)	13746				0.34276
SW1463 (4)	13842				0.345154
SW1463 (5)	10074				0.251198
SW1463 (5)	10226				0.254988
SW1463 (5)	11583				0.288825	0.284432	0.0263876
SW1463 (5)	11849				0.295458
SW1463 (5)	11904				0.296829
SW1463 (5)	12805				0.319296
NCI-H508 (0)	27808
NCI-H508 (0)	33289				1.02065
NCI-H508 (0)	34901		32615.6		1.07007	1	0.0471834
NCI-H508 (0)	30867				0.946388
NCI-H508 (0)	31953				0.979685
NCI-H508 (0)	32068				0.98321
NCI-H508 (0.125)	19097				0.585517
NCI-H508 (0.125)	19246				0.590086
NCI-H508 (0.125)	20257				0.621083	0.633552	0.0459948
NCI-H508 (0.125)	20727				0.635493
NCI-H508 (0.125)	23063				0.707116
NCI-H508 (0.125)	21592				0.662014
NCI-H508 (0.25)	18337				0.562216
NCI-H508 (0.25)	19621				0.601583
NCI-H508 (0.25)	20541				0.629791	0.602355	0.0324183
NCI-H508 (0.25)	18808				0.576657
NCI-H508 (0.25)	21167				0.648984
NCI-H508 (0.25)	19403				0.594899
NCI-H508 (0.5)	17542				0.537841
NCI-H508 (0.5)	19946				0.611548
NCI-H508 (0.5)	20296				0.622279	0.588169	0.0305937
NCI-H508 (0.5)	18670				0.572425
NCI-H508 (0.5)	19039				0.583739
NCI-H508 (0.5)	19608				0.601185
NCI-H508 (1)	17197				0.527263
NCI-H508 (1)	19607				0.601154
NCI-H508 (1)	18475				0.566447	0.567591	0.030561
NCI-H508 (1)	17908				0.549062
NCI-H508 (1)	19750				0.605538
NCI-H508 (1)	18137				0.556084
NCI-H508 (2)	15634
NCI-H508 (2)	18986				0.582114
NCI-H508 (2)	18554				0.568869	0.568979	0.0154776
NCI-H508 (2)	17985				0.551423
NCI-H508 (2)	18133				0.555961
NCI-H508 (2)	19130				0.586529
NCI-H508 (4)	15485
NCI-H508 (4)	16831				0.516041
NCI-H508 (4)	17175				0.526589	0.528256	0.00854065
NCI-H508 (4)	17235				0.528428
NCI-H508 (4)	17297				0.530329
NCI-H508 (4)	17609				0.539895
NCI-H508 (5)	12841				0.393707
NCI-H508 (5)	15307				0.469315
NCI-H508 (5)	14218				0.435926	0.428624	0.024535
NCI-H508 (5)	13744				0.421393
NCI-H508 (5)	13804				0.423233
NCI-H508 (5)	13965				0.428169
SNU-C1 (0)	34556
SNU-C1 (0)	38266				0.955938
SNU-C1 (0)	42504		40029.8		1.06181	1	0.0404068
SNU-C1 (0)	40139				1.00273
SNU-C1 (0)	40285				1.00638
SNU-C1 (0)	38955				0.97315
SNU-C1 (0.125)	21011
SNU-C1 (0.125)	25209				0.629756
SNU-C1 (0.125)	27994				0.699329	0.692479	0.0435444
SNU-C1 (0.125)	27762				0.693533
SNU-C1 (0.125)	30114				0.75229
SNU-C1 (0.125)	27520				0.687488
SNU-C1 (0.25)	21903
SNU-C1 (0.25)	24949				0.623261
SNU-C1 (0.25)	27053				0.675822	0.640523	0.0386224
SNU-C1 (0.25)	23404				0.584664
SNU-C1 (0.25)	27083				0.676571
SNU-C1 (0.25)	25711				0.642296
SNU-C1 (0.5)	21030
SNU-C1 (0.5)	25358				0.633478
SNU-C1 (0.5)	27061				0.676021	0.64364	0.0223973
SNU-C1 (0.5)	26229				0.655237
SNU-C1 (0.5)	25433				0.635352
SNU-C1 (0.5)	24743				0.618115
SNU-C1 (1)	21354
SNU-C1 (1)	23928				0.597755
SNU-C1 (1)	24519				0.612519	0.619478	0.0203328
SNU-C1 (1)	24645				0.615666
SNU-C1 (1)	24760				0.618539
SNU-C1 (1)	26136				0.652914
SNU-C1 (2)	19174
SNU-C1 (2)	22377				0.559009
SNU-C1 (2)	22826				0.570225	0.577365	0.0282724
SNU-C1 (2)	22325				0.55771
SNU-C1 (2)	25076				0.626433
SNU-C1 (2)	22955				0.573448
SNU-C1 (4)	19084
SNU-C1 (4)	21997				0.549516
SNU-C1 (4)	21851				0.545868	0.555101	0.01165
SNU-C1 (4)	21845				0.545718
SNU-C1 (4)	22896				0.571974
SNU-C1 (4)	22514				0.562431
SNU-C1 (5)	17184				0.42928
SNU-C1 (5)	18207				0.454836
SNU-C1 (5)	18858				0.471099	0.468826	0.0242784
SNU-C1 (5)	18912				0.472448
SNU-C1 (5)	19554				0.488486
SNU-C1 (5)	19887				0.496805
Neratinib (0.125 to 5 µM)
SW1116 (0)	30969				0.998817
SW1116 (0)	28690				0.925315
SW1116 (0)	34377		31005.7		1.10873	1	0.0676783
SW1116 (0)	32118				1.03588
SW1116 (0)	28997				0.935216
SW1116 (0)	30883				0.996044
SW1116 (0.125)	17478				0.563703
SW1116 (0.125)	15716				0.506875
SW1116 (0.125)	18329				0.59115	0.527172	0.0540474
SW1116 (0.125)	17507				0.564639
SW1116 (0.125)	14980				0.483137
SW1116 (0.125)	14062				0.45353
SW1116 (0.25)	17169				0.553737
SW1116 (0.25)	17058				0.550157
SW1116 (0.25)	17152				0.553189	0.541761	0.0201151
SW1116 (0.25)	17271				0.557027
SW1116 (0.25)	16471				0.531225
SW1116 (0.25)	15665				0.50523
SW1116 (0.5)	16891				0.544771
SW1116 (0.5)	16836				0.542998
SW1116 (0.5)	16709				0.538901	0.549905	0.0154678
SW1116 (0.5)	17978				0.579829
SW1116 (0.5)	17142				0.552867
SW1116 (0.5)	16745				0.540063
SW1116 (1)	17092				0.551254
SW1116 (1)	17528				0.565316
SW1116 (1)	17267				0.556898	0.569477	0.0168088
SW1116 (1)	18538				0.597891
SW1116 (1)	17950				0.578926
SW1116 (1)	17567				0.566574
SW1116 (2)	18557				0.598503
SW1116 (2)	18929				0.610501
SW1116 (2)	17085				0.551028	0.594918	0.0259453
SW1116 (2)	19441				0.627014
SW1116 (2)	18578				0.599181
SW1116 (2)	18085				0.58328
SW1116 (4)	18986				0.61234
SW1116 (4)	17801				0.574121
SW1116 (4)	18604				0.600019	0.597944	0.016165
SW1116 (4)	18289				0.58986
SW1116 (4)	19185				0.618758
SW1116 (4)	18373				0.592569
SW1116 (5)	15786				0.509133
SW1116 (5)	15280				0.492813
SW1116 (5)	16654				0.537128	0.516051	0.0291698
SW1116 (5)	17517				0.564961
SW1116 (5)	15250				0.491846
SW1116 (5)	15516				0.500425
SW1463 (0)	41707				0.99452
SW1463 (0)	40537				0.96662
SW1463 (0)	40612		41936.8		0.968409	1	0.0370365
SW1463 (0)	43392				1.0347
SW1463 (0)	41097				0.979974
SW1463 (0)	44276				1.05578
SW1463 (0.125)	24332				0.580206
SW1463 (0.125)	24082				0.574245
SW1463 (0.125)	22460				0.535567	0.556559	0.0431185
SW1463 (0.125)	25282				0.602859
SW1463 (0.125)	23727				0.565779
SW1463 (0.125)	20159				0.480699
SW1463 (0.25)	23655				0.564063
SW1463 (0.25)	21030				0.501468
SW1463 (0.25)	20678				0.493075	0.549267	0.0486205
SW1463 (0.25)	23496				0.560271
SW1463 (0.25)	26293				0.626967
SW1463 (0.25)	23055				0.549755
SW1463 (0.5)	24872				0.593082
SW1463 (0.5)	23708				0.565326
SW1463 (0.5)	24156				0.576009	0.58081	0.0447986
SW1463 (0.5)	25707				0.612993
SW1463 (0.5)	26551				0.633119
SW1463 (0.5)	21150				0.50433
SW1463 (1)	25024				0.596707
SW1463 (1)	25380				0.605196
SW1463 (1)	26122				0.622889	0.598122	0.0242031
SW1463 (1)	25959				0.619002
SW1463 (1)	24678				0.588456
SW1463 (1)	23337				0.55648
SW1463 (2)	30172				0.719463
SW1463 (2)	29091				0.693686
SW1463 (2)	28346				0.675921	0.668951	0.0507397
SW1463 (2)	28463				0.678711
SW1463 (2)	28291				0.67461
SW1463 (2)	23959				0.571312
SW1463 (4)	20214				0.482011
SW1463 (4)	22221				0.529868
SW1463 (4)	21337				0.508789	0.52103	0.034076
SW1463 (4)	23551				0.561583
SW1463 (4)	23345				0.556671
SW1463 (4)	20434				0.487257
SW1463 (5)	18693				0.445742
SW1463 (5)	16839				0.401532
SW1463 (5)	18714				0.446243	0.43395	0.0216088
SW1463 (5)	18706				0.446052
SW1463 (5)	18979				0.452562
SW1463 (5)	17260				0.411571
NCI-H508 (0)	39154				0.991651
NCI-H508 (0)	42968				1.08825
NCI-H508 (0)	40769		39483.7		1.03255	1	0.0590467
NCI-H508 (0)	39364				0.996969
NCI-H508 (0)	38725				0.980785
NCI-H508 (0)	35922				0.909794
NCI-H508 (0.125)	39809				1.00824
NCI-H508 (0.125)	37299				0.944669
NCI-H508 (0.125)	38554				0.976454	0.984665	0.0254534
NCI-H508 (0.125)	39590				1.00269
NCI-H508 (0.125)	39139				0.991271
NCI-H508 (0.125)
NCI-H508 (0.25)	34812				0.881681
NCI-H508 (0.25)	35542				0.90017
NCI-H508 (0.25)	34223				0.866763	0.893615	0.0591403
NCI-H508 (0.25)	39049				0.988991
NCI-H508 (0.25)	32790				0.83047
NCI-H508 (0.25)
NCI-H508 (0.5)	28304				0.716853
NCI-H508 (0.5)	29242				0.74061
NCI-H508 (0.5)	30757				0.77898	0.77005	0.041774
NCI-H508 (0.5)	32476				0.822517
NCI-H508 (0.5)	31243				0.791289
NCI-H508 (0.5)
NCI-H508 (1)	14665				0.371419
NCI-H508 (1)	17104				0.433192
NCI-H508 (1)	16782				0.425037	0.422964	0.0306628
NCI-H508 (1)	16985				0.430178
NCI-H508 (1)	18366				0.465154
NCI-H508 (1)	16299				0.412804
NCI-H508 (2)	19449				0.492583
NCI-H508 (2)	18056				0.457303
NCI-H508 (2)	19019				0.481693	0.477117	0.0495739
NCI-H508 (2)	22193				0.562081
NCI-H508 (2)	17940				0.454365
NCI-H508 (2)	16373				0.414678
NCI-H508 (4)	14487				0.366911
NCI-H508 (4)	17094				0.432939
NCI-H508 (4)	17228				0.436332	0.405944	0.0424253
NCI-H508 (4)	15712				0.397937
NCI-H508 (4)	17933				0.454188
NCI-H508 (4)	13715				0.347359
NCI-H508 (5)	10170				0.257575
NCI-H508 (5)	10655				0.269858
NCI-H508 (5)	12330				0.312281	0.288908	0.0313987
NCI-H508 (5)	10823				0.274113
NCI-H508 (5)	13464				0.341002
NCI-H508 (5)	11001				0.278622
SNU-C1 (0)	43897				1.00615
SNU-C1 (0)	43515				0.997395
SNU-C1 (0)	44603		43628.7		1.02233	1	0.0448999
SNU-C1 (0)	46077				1.05612
SNU-C1 (0)	43537				0.997899
SNU-C1 (0)	40143				0.920106
SNU-C1 (0.125)	41100				0.942041
SNU-C1 (0.125)	41781				0.95765
SNU-C1 (0.125)	42232				0.967987	0.967767	0.0233279
SNU-C1 (0.125)	43860				1.0053
SNU-C1 (0.125)	42139				0.965856
SNU-C1 (0.125)	33610
SNU-C1 (0.25)	44031				1.00922
SNU-C1 (0.25)	38624				0.885289
SNU-C1 (0.25)	37867				0.867939	0.912001	0.0597851
SNU-C1 (0.25)	37889				0.868443
SNU-C1 (0.25)	40536				0.929114
SNU-C1 (0.25)	31337
SNU-C1 (0.5)	32250				0.739193
SNU-C1 (0.5)	32611				0.747467
SNU-C1 (0.5)	33619				0.770571	0.762952	0.0193488
SNU-C1 (0.5)	34335				0.786983
SNU-C1 (0.5)	33618				0.770548
SNU-C1 (0.5)	25928
SNU-C1 (1)	29039				0.665594
SNU-C1 (1)	29000				0.664701
SNU-C1 (1)	30883				0.70786	0.682551	0.022265
SNU-C1 (1)	29175				0.668712
SNU-C1 (1)	30797				0.705889
SNU-C1 (1)	20333
SNU-C1 (2)	20980				0.480876
SNU-C1 (2)	20985				0.480991
SNU-C1 (2)	24280				0.556515	0.533035	0.0484606
SNU-C1 (2)	25401				0.582209
SNU-C1 (2)	24632				0.564583
SNU-C1 (2)	17040
SNU-C1 (4)	20396				0.467491
SNU-C1 (4)	20447				0.46866
SNU-C1 (4)	20077				0.460179	0.458992	0.0144936
SNU-C1 (4)	18923				0.433729
SNU-C1 (4)	20283				0.464901
SNU-C1 (4)	14004
SNU-C1 (5)	11928				0.273398
SNU-C1 (5)	12494				0.286371
SNU-C1 (5)	13278				0.304341	0.272871	0.0288868
SNU-C1 (5)	12272				0.281283
SNU-C1 (5)	11914				0.273077
SNU-C1 (5)	9544				0.218755
For the final graph
MEK-162
	SW1116 (KRAS mut)	SW1463 (KRAS mut)	NCI-H508 (KRAS wt)	SNU-C1 (KRAS wt)
0	1	1	1	1
0.125	0.673406	0.641082	0.633552	0.692479
0.25	0.63678	0.575012	0.602355	0.640523
0.5	0.585951	0.546277	0.588169	0.64364
1	0.542192	0.462863	0.567591	0.619478
2	0.538248	0.348479	0.568979	0.577365
4	0.514265	0.318943	0.528256	0.555101
5	0.438172	0.284432	0.428624	0.468826
	SD
	0.0415882	0.0303897	0.0471834	0.0404068
	0.030432	0.0716537	0.0459948	0.0435444
	0.0261596	0.0227307	0.0324183	0.0386224
	0.04246	0.0374576	0.0305937	0.0223973
	0.0205592	0.0239836	0.030561	0.0203328
	0.0264532	0.0215683	0.0154776	0.0282724
	0.0333383	0.020672	0.00854065	0.01165
	0.0071081	0.0263876	0.024535	0.0242784
Neratinib
	SW1116 (KRAS mut)	SW1463 (KRAS mut)	NCI-H508 (KRAS wt)	SNU-C1 (KRAS wt)
0	1	1	1	1
0.125	0.527172	0.556559	0.984665	0.967767
0.25	0.541761	0.549267	0.893615	0.912001
0.5	0.549905	0.58081	0.77005	0.762952
1	0.569477	0.598122	0.422964	0.682551
2	0.594918	0.668951	0.477117	0.533035
4	0.597944	0.52103	0.405944	0.458992
5	0.516051	0.43395	0.288908	0.272871
	0.0676783	0.0370365	0.0590467	0.0448999
	0.0540474	0.0431185	0.0254534	0.0233279
	0.0201151	0.0486205	0.0591403	0.0597851
	0.0154678	0.0447986	0.041774	0.0193488
	0.0168088	0.0242031	0.0306628	0.022265
	0.0259453	0.0507397	0.0495739	0.0484606
	0.016165	0.034076	0.0424253	0.0144936
	0.0291698	0.0216088	0.0313987	0.0288868

## Sheet: Supplementary 1 fig final graph
for the graph
Selumetinib
	NCI-H747 (KRAS mut)	SW-837 (KRAS mut)	SW-480 (KRAS mut)	SW-620 (KRAS mut)	HCT-116 (KRAS mut)	C2BBE1 (KRAS wt)	Hs.675.T (KRAS wt)
0	1	1	1	1	1	1	1
0.125	0.574343	0.65	0.81	0.73	0.885994	0.971187	0.928006
0.25	0.485032	0.6	0.79	0.71	0.860932	0.926687	0.923904
0.5	0.414641	0.56	0.65	0.69	0.84352	0.926547	0.897893
1	0.394033	0.45	0.67	0.62	0.763164	0.860054	0.877076
2	0.330781	0.42	0.6	0.6	0.737749	0.79938	0.813224
4	0.362006	0.4	0.57	0.6	0.649506	0.697047	0.707341
5	0.313842	0.36	0.45	0.51	0.46776	0.557179	0.566838
	0.052	0.029837	0.0505685	0.053501	0.0471169	0.015463	0.0185863
	0.06	0.0760071	0.0344924	0.0613433	0.0455759	0.0292409	0.0453497
	0.06	0.0757719	0.058264	0.0344069	0.0627407	0.0377246	0.0575564
	0.06	0.068329	0.0968912	0.0577512	0.0642387	0.073072	0.0493322
	0.05	0.0598178	0.0719086	0.0611211	0.0452664	0.0578536	0.0800711
	0.02	0.0580901	0.0259518	0.05497	0.0528044	0.0606945	0.084676
	0.06	0.0377473	0.0565925	0.0598852	0.0587203	0.0518295	0.0637977
	0.03	0.015555	0.0402654	0.0539089	0.0588892	0.022976	0.0466322
for the graph
Gefitinib
	NCI-H747 (KRAS mut)	SW-837 (KRAS mut)	SW-480 (KRAS mut)	SW-620 (KRAS mut)	HCT-116 (KRAS mut)	C2BBE1 (KRAS wt)	Hs.675.T (KRAS wt)
0	1	1	1	1	1	1	1
0.125	0.97	1.08	0.92	0.92	1.00506	1.0162	1.02892
0.25	0.93	0.93	0.92	1.01	0.985822	1.00128	1.02113
0.5	1	0.95	0.91	0.96	1.02355	1.03037	1.037
1	0.97	0.91	0.92	0.93	1.04897	1.04816	1.06068
2	1.01	0.91	0.91	0.98	1.02699	1.0383	1.06424
4	0.91	0.93	0.95	1.09	1.04991	1.05902	1.06748
5	0.82	0.76	1.02	0.95	0.976103	0.983697	0.969268
	0.047786	0.0458847	0.0183884	0.107983	0.0156366	0.0261424	0.0263515
	0.0585063	0.0801522	0.0246608	0.0525928	0.0501018	0.0304011	0.0373184
	0.026497	0.0387303	0.0483765	0.0989481	0.0327215	0.0233446	0.0312424
	0.0538277	0.0319644	0.0285459	0.0570361	0.0445869	0.0458445	0.0381006
	0.0377829	0.0515935	0.0397085	0.0472632	0.0365192	0.0280955	0.0299262
	0.0419542	0.0406294	0.0890925	0.0746586	0.0339205	0.0377532	0.0509646
	0.0916116	0.0509602	0.0715086	0.0854753	0.0242082	0.0308033	0.0448476
	0.0507715	0.110889	0.0674886	0.0718372	0.0273166	0.0409512	0.0461348
Afatinib
	NCI-H747 (KRAS mut)	SW-837 (KRAS mut)	SW-480 (KRAS mut)	SW-620 (KRAS mut)	HCT-116 (KRAS mut)	C2BBE1 (KRAS wt)	Hs.675.T (KRAS wt)
0	1	1	1	1	1	1	1
0.125	0.942208	0.894801	0.938361	0.923402	1.01409	1.02762	1.03603
0.25	0.973123	0.886386	0.934089	0.897776	0.991942	0.979755	1.02729
0.5	0.999916	0.930542	0.955642	0.886716	1.06095	1.04164	1.0564
1	1.00395	0.904391	0.95797	0.924502	1.03922	1.01555	1.03636
2	1.0347	0.90743	0.821507	0.899465	1.06176	1.03422	1.08728
4	0.71508	0.894138	0.878416	0.752604	0.952401	0.941817	0.956524
5	0.259931	0.768584	0.726073	0.258641	0.792263	0.760701	0.726167
	0.0281019	0.0371037	0.0309473	0.048053	0.0222978	0.0261424	0.0263515
	0.0252728	0.0319326	0.0462293	0.0534583	0.0161563	0.0220384	0.0661036
	0.0275288	0.0350722	0.0151718	0.0312818	0.0355361	0.0420299	0.0556521
	0.0151752	0.0511154	0.0301079	0.0315847	0.0364216	0.0172059	0.0792357
	0.0282671	0.0512175	0.0186413	0.0446095	0.058508	0.0518806	0.0632021
	0.035234	0.0671645	0.0310757	0.0346614	0.0750901	0.0693099	0.0411944
	0.0731284	0.0954932	0.0530943	0.097628	0.0831643	0.0719134	0.0378168
	0.0391443	0.0886293	0.0426461	0.120037	0.0635678	0.0654567	0.0192171
Neratinib
	NCI-H747 (KRAS mut)	SW-837 (KRAS mut)	SW-480 (KRAS mut)	SW-620 (KRAS mut)	HCT-116 (KRAS mut)	C2BBE1 (KRAS wt)	Hs.675.T (KRAS wt)
0	1	1	1	1	1	1	1
0.125	0.949605	0.861051	0.883043	0.830577	1.02614	1.03126	1.00771
0.25	0.960286	0.805834	0.8966	0.937164	0.953465	1.01987	0.958796
0.5	0.893633	0.743112	0.825225	0.905646	0.958318	1.02096	0.945166
1	0.744981	0.668372	0.702969	0.781543	0.883461	0.964184	0.882285
2	0.624125	0.633622	0.64999	0.716866	0.823689	0.890589	0.828112
4	0.528719	0.561047	0.58938	0.620153	0.715936	0.817833	0.749714
5	0.40097	0.502993	0.598178	0.504992	0.606273	0.684165	0.625202
	0.0467474	0.0356285	0.0356978	0.0816332	0.0226237	0.0161236	0.0339682
	0.0293452	0.0516648	0.0506158	0.0177062	0.026925	0.0282374	0.0546943
	0.0179023	0.0908736	0.0675075	0.0358614	0.0224629	0.0297669	0.0356384
	0.0105398	0.0989418	0.0825063	0.0283859	0.0399517	0.0467166	0.049614
	0.0243685	0.0453977	0.0600288	0.0360935	0.0200406	0.0458741	0.0580813
	0.0304928	0.0397993	0.0850847	0.0470131	0.0550814	0.0592156	0.0664526
	0.0299553	0.0664779	0.106046	0.0260095	0.03377	0.0625468	0.0518637
	0.0222476	0.0717892	0.0598478	0.0407652	0.0430998	0.0469686	0.0489994
MEK-162
	NCI-H747 (KRAS mut)	SW-837 (KRAS mut)	SW-480 (KRAS mut)	SW-620 (KRAS mut)	HCT-116 (KRAS mut)	C2BBE1 (KRAS wt)	Hs.675.T (KRAS wt)
0	1	1	1	1	1	1	1
0.125	0.629995	0.644682	0.819632	0.717483	0.894154	0.920151	0.919039
0.25	0.569136	0.589364	0.771046	0.670206	0.85158	0.896515	0.886312
0.5	0.473386	0.511365	0.637109	0.682841	0.862801	0.912882	0.893812
1	0.449978	0.438209	0.6511	0.649772	0.798375	0.860893	0.82228
2	0.363772	0.357212	0.509957	0.603792	0.732638	0.787403	0.792067
4	0.333509	0.357701	0.39212	0.495416	0.668144	0.728005	0.710295
5	0.280887	0.327412	0.36999	0.414143	0.523269	0.58218	0.640306
	0.0324438	0.0656569	0.0559015	0.0287236	0.0226237	0.0161236	0.0339682
	0.0188319	0.0458349	0.0159321	0.034658	0.0502551	0.0523525	0.0642634
	0.0541365	0.0449146	0.034245	0.0221217	0.0366836	0.0723947	0.0568863
	0.0539797	0.0629906	0.110595	0.0303565	0.0459058	0.0485355	0.0611557
	0.0799026	0.0520718	0.07462	0.0517033	0.062908	0.0648302	0.0796708
	0.0445111	0.0348245	0.0782973	0.0594229	0.0684769	0.0770605	0.0729783
	0.0409387	0.0183454	0.0344359	0.0791522	0.061037	0.0471772	0.0577631
	0.0419106	0.0270155	0.0416281	0.0237844	0.0125896	0.0327399	0.0309429

## Sheet: Supplementary fig 2a
Cell Viability data enterocytes cell lines 011617 (MEK-162, Neratinib ALONE)
MEK-162 (0.125 to 5 µM)
MEK-162	570/600 nm		mean		Relative survival	mean %	SD
SW1116 (0)	35677				0.983857
SW1116 (0)	38198				1.05338
SW1116 (0)	36761		36262.4		1.01375	1	0.0415882
SW1116 (0)	36573				1.00857
SW1116 (0)	34103				0.940451
SW1116 (0)
SW1116 (0.125)	22449				0.619071
SW1116 (0.125)	25121				0.692756
SW1116 (0.125)	23854				0.657816	0.673406	0.030432
SW1116 (0.125)	25457				0.702022
SW1116 (0.125)	24795				0.683766
SW1116 (0.125)	24840				0.685007
SW1116 (0.25)	22402				0.617775
SW1116 (0.25)	22747				0.627289
SW1116 (0.25)	24400				0.672873	0.63678	0.0261596
SW1116 (0.25)	24046				0.663111
SW1116 (0.25)	21964				0.605696
SW1116 (0.25)	22988				0.633935
SW1116 (0.5)	19335				0.533197
SW1116 (0.5)	23335				0.643504
SW1116 (0.5)	21965				0.605724	0.585951	0.04246
SW1116 (0.5)	21645				0.596899
SW1116 (0.5)	21685				0.598002
SW1116 (0.5)	19523				0.538381
SW1116 (1)	18400				0.507413
SW1116 (1)	19519				0.538271
SW1116 (1)	19509				0.537995	0.542192	0.0205592
SW1116 (1)	19988				0.551205
SW1116 (1)	20652				0.569516
SW1116 (1)	19899				0.54875
SW1116 (2)	18149				0.500491
SW1116 (2)	19582				0.540008
SW1116 (2)	20923				0.576989	0.538248	0.0264532
SW1116 (2)	20163				0.55603
SW1116 (2)	18979				0.52338
SW1116 (2)	19313				0.53259
SW1116 (4)	18520				0.510722
SW1116 (4)	17606				0.485517
SW1116 (4)	18500				0.51017	0.514265	0.0333383
SW1116 (4)	18321				0.505234
SW1116 (4)	17936				0.494617
SW1116 (4)	21008				0.579333
SW1116 (5)	15425				0.425372
SW1116 (5)	16161				0.445668
SW1116 (5)	15849				0.437064	0.438172	0.0071081
SW1116 (5)	15845				0.436954
SW1116 (5)	16050				0.442607
SW1116 (5)	16005				0.441366
SW1463 (0)	37965				0.946668
SW1463 (0)	39742				0.990978
SW1463 (0)	39851		40103.8		0.993696	1	0.0303897
SW1463 (0)	40874				1.0192
SW1463 (0)	41316				1.03023
SW1463 (0)	40875				1.01923
SW1463 (0.125)	20712				0.516459
SW1463 (0.125)	24170				0.602686
SW1463 (0.125)	26562				0.662331	0.641082	0.0716537
SW1463 (0.125)	26354				0.657144
SW1463 (0.125)	28442				0.709209
SW1463 (0.125)	28019				0.698661
SW1463 (0.25)
SW1463 (0.25)	23365				0.582613
SW1463 (0.25)	21474				0.53546	0.575012	0.0227307
SW1463 (0.25)	23781				0.592986
SW1463 (0.25)	23479				0.585455
SW1463 (0.25)	23202				0.578548
SW1463 (0.5)
SW1463 (0.5)	19855				0.49509
SW1463 (0.5)	20955				0.522519	0.546277	0.0374576
SW1463 (0.5)	22298				0.556007
SW1463 (0.5)	22808				0.568724
SW1463 (0.5)	23623				0.589046
SW1463 (1)
SW1463 (1)	17492				0.436168
SW1463 (1)	17532				0.437165	0.462863	0.0239836
SW1463 (1)	19151				0.477535
SW1463 (1)	19348				0.482448
SW1463 (1)	19290				0.481001
SW1463 (2)	12959				0.323136
SW1463 (2)	13661				0.340641
SW1463 (2)	13444				0.33523	0.348479	0.0215683
SW1463 (2)	14011				0.349368
SW1463 (2)	14315				0.356948
SW1463 (2)	15462				0.385549
SW1463 (4)	11785				0.293862
SW1463 (4)	12328				0.307402
SW1463 (4)	12366				0.30835	0.318943	0.020672
SW1463 (4)	12678				0.316129
SW1463 (4)	13746				0.34276
SW1463 (4)	13842				0.345154
SW1463 (5)	10074				0.251198
SW1463 (5)	10226				0.254988
SW1463 (5)	11583				0.288825	0.284432	0.0263876
SW1463 (5)	11849				0.295458
SW1463 (5)	11904				0.296829
SW1463 (5)	12805				0.319296
NCI-H508 (0)	27808
NCI-H508 (0)	33289				1.02065
NCI-H508 (0)	34901		32615.6		1.07007	1	0.0471834
NCI-H508 (0)	30867				0.946388
NCI-H508 (0)	31953				0.979685
NCI-H508 (0)	32068				0.98321
NCI-H508 (0.125)	19097				0.585517
NCI-H508 (0.125)	19246				0.590086
NCI-H508 (0.125)	20257				0.621083	0.633552	0.0459948
NCI-H508 (0.125)	20727				0.635493
NCI-H508 (0.125)	23063				0.707116
NCI-H508 (0.125)	21592				0.662014
NCI-H508 (0.25)	18337				0.562216
NCI-H508 (0.25)	19621				0.601583
NCI-H508 (0.25)	20541				0.629791	0.602355	0.0324183
NCI-H508 (0.25)	18808				0.576657
NCI-H508 (0.25)	21167				0.648984
NCI-H508 (0.25)	19403				0.594899
NCI-H508 (0.5)	17542				0.537841
NCI-H508 (0.5)	19946				0.611548
NCI-H508 (0.5)	20296				0.622279	0.588169	0.0305937
NCI-H508 (0.5)	18670				0.572425
NCI-H508 (0.5)	19039				0.583739
NCI-H508 (0.5)	19608				0.601185
NCI-H508 (1)	17197				0.527263
NCI-H508 (1)	19607				0.601154
NCI-H508 (1)	18475				0.566447	0.567591	0.030561
NCI-H508 (1)	17908				0.549062
NCI-H508 (1)	19750				0.605538
NCI-H508 (1)	18137				0.556084
NCI-H508 (2)	15634
NCI-H508 (2)	18986				0.582114
NCI-H508 (2)	18554				0.568869	0.568979	0.0154776
NCI-H508 (2)	17985				0.551423
NCI-H508 (2)	18133				0.555961
NCI-H508 (2)	19130				0.586529
NCI-H508 (4)	15485
NCI-H508 (4)	16831				0.516041
NCI-H508 (4)	17175				0.526589	0.528256	0.00854065
NCI-H508 (4)	17235				0.528428
NCI-H508 (4)	17297				0.530329
NCI-H508 (4)	17609				0.539895
NCI-H508 (5)	12841				0.393707
NCI-H508 (5)	15307				0.469315
NCI-H508 (5)	14218				0.435926	0.428624	0.024535
NCI-H508 (5)	13744				0.421393
NCI-H508 (5)	13804				0.423233
NCI-H508 (5)	13965				0.428169
SNU-C1 (0)	34556
SNU-C1 (0)	38266				0.955938
SNU-C1 (0)	42504		40029.8		1.06181	1	0.0404068
SNU-C1 (0)	40139				1.00273
SNU-C1 (0)	40285				1.00638
SNU-C1 (0)	38955				0.97315
SNU-C1 (0.125)	21011
SNU-C1 (0.125)	25209				0.629756
SNU-C1 (0.125)	27994				0.699329	0.692479	0.0435444
SNU-C1 (0.125)	27762				0.693533
SNU-C1 (0.125)	30114				0.75229
SNU-C1 (0.125)	27520				0.687488
SNU-C1 (0.25)	21903
SNU-C1 (0.25)	24949				0.623261
SNU-C1 (0.25)	27053				0.675822	0.640523	0.0386224
SNU-C1 (0.25)	23404				0.584664
SNU-C1 (0.25)	27083				0.676571
SNU-C1 (0.25)	25711				0.642296
SNU-C1 (0.5)	21030
SNU-C1 (0.5)	25358				0.633478
SNU-C1 (0.5)	27061				0.676021	0.64364	0.0223973
SNU-C1 (0.5)	26229				0.655237
SNU-C1 (0.5)	25433				0.635352
SNU-C1 (0.5)	24743				0.618115
SNU-C1 (1)	21354
SNU-C1 (1)	23928				0.597755
SNU-C1 (1)	24519				0.612519	0.619478	0.0203328
SNU-C1 (1)	24645				0.615666
SNU-C1 (1)	24760				0.618539
SNU-C1 (1)	26136				0.652914
SNU-C1 (2)	19174
SNU-C1 (2)	22377				0.559009
SNU-C1 (2)	22826				0.570225	0.577365	0.0282724
SNU-C1 (2)	22325				0.55771
SNU-C1 (2)	25076				0.626433
SNU-C1 (2)	22955				0.573448
SNU-C1 (4)	19084
SNU-C1 (4)	21997				0.549516
SNU-C1 (4)	21851				0.545868	0.555101	0.01165
SNU-C1 (4)	21845				0.545718
SNU-C1 (4)	22896				0.571974
SNU-C1 (4)	22514				0.562431
SNU-C1 (5)	17184				0.42928
SNU-C1 (5)	18207				0.454836
SNU-C1 (5)	18858				0.471099	0.468826	0.0242784
SNU-C1 (5)	18912				0.472448
SNU-C1 (5)	19554				0.488486
SNU-C1 (5)	19887				0.496805
Neratinib (0.125 to 5 µM)
SW1116 (0)	30969				0.998817
SW1116 (0)	28690				0.925315
SW1116 (0)	34377		31005.7		1.10873	1	0.0676783
SW1116 (0)	32118				1.03588
SW1116 (0)	28997				0.935216
SW1116 (0)	30883				0.996044
SW1116 (0.125)	17478				0.563703
SW1116 (0.125)	15716				0.506875
SW1116 (0.125)	18329				0.59115	0.527172	0.0540474
SW1116 (0.125)	17507				0.564639
SW1116 (0.125)	14980				0.483137
SW1116 (0.125)	14062				0.45353
SW1116 (0.25)	17169				0.553737
SW1116 (0.25)	17058				0.550157
SW1116 (0.25)	17152				0.553189	0.541761	0.0201151
SW1116 (0.25)	17271				0.557027
SW1116 (0.25)	16471				0.531225
SW1116 (0.25)	15665				0.50523
SW1116 (0.5)	16891				0.544771
SW1116 (0.5)	16836				0.542998
SW1116 (0.5)	16709				0.538901	0.549905	0.0154678
SW1116 (0.5)	17978				0.579829
SW1116 (0.5)	17142				0.552867
SW1116 (0.5)	16745				0.540063
SW1116 (1)	17092				0.551254
SW1116 (1)	17528				0.565316
SW1116 (1)	17267				0.556898	0.569477	0.0168088
SW1116 (1)	18538				0.597891
SW1116 (1)	17950				0.578926
SW1116 (1)	17567				0.566574
SW1116 (2)	18557				0.598503
SW1116 (2)	18929				0.610501
SW1116 (2)	17085				0.551028	0.594918	0.0259453
SW1116 (2)	19441				0.627014
SW1116 (2)	18578				0.599181
SW1116 (2)	18085				0.58328
SW1116 (4)	18986				0.61234
SW1116 (4)	17801				0.574121
SW1116 (4)	18604				0.600019	0.597944	0.016165
SW1116 (4)	18289				0.58986
SW1116 (4)	19185				0.618758
SW1116 (4)	18373				0.592569
SW1116 (5)	15786				0.509133
SW1116 (5)	15280				0.492813
SW1116 (5)	16654				0.537128	0.516051	0.0291698
SW1116 (5)	17517				0.564961
SW1116 (5)	15250				0.491846
SW1116 (5)	15516				0.500425
SW1463 (0)	41707				0.99452
SW1463 (0)	40537				0.96662
SW1463 (0)	40612		41936.8		0.968409	1	0.0370365
SW1463 (0)	43392				1.0347
SW1463 (0)	41097				0.979974
SW1463 (0)	44276				1.05578
SW1463 (0.125)	24332				0.580206
SW1463 (0.125)	24082				0.574245
SW1463 (0.125)	22460				0.535567	0.556559	0.0431185
SW1463 (0.125)	25282				0.602859
SW1463 (0.125)	23727				0.565779
SW1463 (0.125)	20159				0.480699
SW1463 (0.25)	23655				0.564063
SW1463 (0.25)	21030				0.501468
SW1463 (0.25)	20678				0.493075	0.549267	0.0486205
SW1463 (0.25)	23496				0.560271
SW1463 (0.25)	26293				0.626967
SW1463 (0.25)	23055				0.549755
SW1463 (0.5)	24872				0.593082
SW1463 (0.5)	23708				0.565326
SW1463 (0.5)	24156				0.576009	0.58081	0.0447986
SW1463 (0.5)	25707				0.612993
SW1463 (0.5)	26551				0.633119
SW1463 (0.5)	21150				0.50433
SW1463 (1)	25024				0.596707
SW1463 (1)	25380				0.605196
SW1463 (1)	26122				0.622889	0.598122	0.0242031
SW1463 (1)	25959				0.619002
SW1463 (1)	24678				0.588456
SW1463 (1)	23337				0.55648
SW1463 (2)	30172				0.719463
SW1463 (2)	29091				0.693686
SW1463 (2)	28346				0.675921	0.668951	0.0507397
SW1463 (2)	28463				0.678711
SW1463 (2)	28291				0.67461
SW1463 (2)	23959				0.571312
SW1463 (4)	20214				0.482011
SW1463 (4)	22221				0.529868
SW1463 (4)	21337				0.508789	0.52103	0.034076
SW1463 (4)	23551				0.561583
SW1463 (4)	23345				0.556671
SW1463 (4)	20434				0.487257
SW1463 (5)	18693				0.445742
SW1463 (5)	16839				0.401532
SW1463 (5)	18714				0.446243	0.43395	0.0216088
SW1463 (5)	18706				0.446052
SW1463 (5)	18979				0.452562
SW1463 (5)	17260				0.411571
NCI-H508 (0)	39154				0.991651
NCI-H508 (0)	42968				1.08825
NCI-H508 (0)	40769		39483.7		1.03255	1	0.0590467
NCI-H508 (0)	39364				0.996969
NCI-H508 (0)	38725				0.980785
NCI-H508 (0)	35922				0.909794
NCI-H508 (0.125)	39809				1.00824
NCI-H508 (0.125)	37299				0.944669
NCI-H508 (0.125)	38554				0.976454	0.984665	0.0254534
NCI-H508 (0.125)	39590				1.00269
NCI-H508 (0.125)	39139				0.991271
NCI-H508 (0.125)
NCI-H508 (0.25)	34812				0.881681
NCI-H508 (0.25)	35542				0.90017
NCI-H508 (0.25)	34223				0.866763	0.893615	0.0591403
NCI-H508 (0.25)	39049				0.988991
NCI-H508 (0.25)	32790				0.83047
NCI-H508 (0.25)
NCI-H508 (0.5)	28304				0.716853
NCI-H508 (0.5)	29242				0.74061
NCI-H508 (0.5)	30757				0.77898	0.77005	0.041774
NCI-H508 (0.5)	32476				0.822517
NCI-H508 (0.5)	31243				0.791289
NCI-H508 (0.5)
NCI-H508 (1)	14665				0.371419
NCI-H508 (1)	17104				0.433192
NCI-H508 (1)	16782				0.425037	0.422964	0.0306628
NCI-H508 (1)	16985				0.430178
NCI-H508 (1)	18366				0.465154
NCI-H508 (1)	16299				0.412804
NCI-H508 (2)	19449				0.492583
NCI-H508 (2)	18056				0.457303
NCI-H508 (2)	19019				0.481693	0.477117	0.0495739
NCI-H508 (2)	22193				0.562081
NCI-H508 (2)	17940				0.454365
NCI-H508 (2)	16373				0.414678
NCI-H508 (4)	14487				0.366911
NCI-H508 (4)	17094				0.432939
NCI-H508 (4)	17228				0.436332	0.405944	0.0424253
NCI-H508 (4)	15712				0.397937
NCI-H508 (4)	17933				0.454188
NCI-H508 (4)	13715				0.347359
NCI-H508 (5)	10170				0.257575
NCI-H508 (5)	10655				0.269858
NCI-H508 (5)	12330				0.312281	0.288908	0.0313987
NCI-H508 (5)	10823				0.274113
NCI-H508 (5)	13464				0.341002
NCI-H508 (5)	11001				0.278622
SNU-C1 (0)	43897				1.00615
SNU-C1 (0)	43515				0.997395
SNU-C1 (0)	44603		43628.7		1.02233	1	0.0448999
SNU-C1 (0)	46077				1.05612
SNU-C1 (0)	43537				0.997899
SNU-C1 (0)	40143				0.920106
SNU-C1 (0.125)	41100				0.942041
SNU-C1 (0.125)	41781				0.95765
SNU-C1 (0.125)	42232				0.967987	0.967767	0.0233279
SNU-C1 (0.125)	43860				1.0053
SNU-C1 (0.125)	42139				0.965856
SNU-C1 (0.125)	33610
SNU-C1 (0.25)	44031				1.00922
SNU-C1 (0.25)	38624				0.885289
SNU-C1 (0.25)	37867				0.867939	0.912001	0.0597851
SNU-C1 (0.25)	37889				0.868443
SNU-C1 (0.25)	40536				0.929114
SNU-C1 (0.25)	31337
SNU-C1 (0.5)	32250				0.739193
SNU-C1 (0.5)	32611				0.747467
SNU-C1 (0.5)	33619				0.770571	0.762952	0.0193488
SNU-C1 (0.5)	34335				0.786983
SNU-C1 (0.5)	33618				0.770548
SNU-C1 (0.5)	25928
SNU-C1 (1)	29039				0.665594
SNU-C1 (1)	29000				0.664701
SNU-C1 (1)	30883				0.70786	0.682551	0.022265
SNU-C1 (1)	29175				0.668712
SNU-C1 (1)	30797				0.705889
SNU-C1 (1)	20333
SNU-C1 (2)	20980				0.480876
SNU-C1 (2)	20985				0.480991
SNU-C1 (2)	24280				0.556515	0.533035	0.0484606
SNU-C1 (2)	25401				0.582209
SNU-C1 (2)	24632				0.564583
SNU-C1 (2)	17040
SNU-C1 (4)	20396				0.467491
SNU-C1 (4)	20447				0.46866
SNU-C1 (4)	20077				0.460179	0.458992	0.0144936
SNU-C1 (4)	18923				0.433729
SNU-C1 (4)	20283				0.464901
SNU-C1 (4)	14004
SNU-C1 (5)	11928				0.273398
SNU-C1 (5)	12494				0.286371
SNU-C1 (5)	13278				0.304341	0.272871	0.0288868
SNU-C1 (5)	12272				0.281283
SNU-C1 (5)	11914				0.273077
SNU-C1 (5)	9544				0.218755
For the final graph
MEK-162
	SW1116 (KRAS mut)	SW1463 (KRAS mut)	NCI-H508 (KRAS wt)	SNU-C1 (KRAS wt)
0	1	1	1	1
0.125	0.673406	0.641082	0.633552	0.692479
0.25	0.63678	0.575012	0.602355	0.640523
0.5	0.585951	0.546277	0.588169	0.64364
1	0.542192	0.462863	0.567591	0.619478
2	0.538248	0.348479	0.568979	0.577365
4	0.514265	0.318943	0.528256	0.555101
5	0.438172	0.284432	0.428624	0.468826
	SD
	0.0415882	0.0303897	0.0471834	0.0404068
	0.030432	0.0716537	0.0459948	0.0435444
	0.0261596	0.0227307	0.0324183	0.0386224
	0.04246	0.0374576	0.0305937	0.0223973
	0.0205592	0.0239836	0.030561	0.0203328
	0.0264532	0.0215683	0.0154776	0.0282724
	0.0333383	0.020672	0.00854065	0.01165
	0.0071081	0.0263876	0.024535	0.0242784
Neratinib
	SW1116 (KRAS mut)	SW1463 (KRAS mut)	NCI-H508 (KRAS wt)	SNU-C1 (KRAS wt)
0	1	1	1	1
0.125	0.527172	0.556559	0.984665	0.967767
0.25	0.541761	0.549267	0.893615	0.912001
0.5	0.549905	0.58081	0.77005	0.762952
1	0.569477	0.598122	0.422964	0.682551
2	0.594918	0.668951	0.477117	0.533035
4	0.597944	0.52103	0.405944	0.458992
5	0.516051	0.43395	0.288908	0.272871
	0.0676783	0.0370365	0.0590467	0.0448999
	0.0540474	0.0431185	0.0254534	0.0233279
	0.0201151	0.0486205	0.0591403	0.0597851
	0.0154678	0.0447986	0.041774	0.0193488
	0.0168088	0.0242031	0.0306628	0.022265
	0.0259453	0.0507397	0.0495739	0.0484606
	0.016165	0.034076	0.0424253	0.0144936
	0.0291698	0.0216088	0.0313987	0.0288868

## Sheet: Supplementary Fig 3
Cell viability on 062416
Trametinib (6 nM) cons	570nm	mean	Relative survival	mean %	SD
NCI-H747 (0) Neratinib (uM)
NCI-H747	42977		1.04171
NCI-H747	41112		0.9965
NCI-H747	41636	41256.4	1.0092	1	0.0317959
NCI-H747	39318		0.953016
NCI-H747	41239		0.999578
NCI-H747 (0.062)	12432		0.301335
NCI-H747	13613		0.329961
NCI-H747	12196		0.295615	0.308166	0.0132017
NCI-H747	12551		0.304219
NCI-H747	12777		0.309697
NCI-H747 (0.125)	12474		0.302353
NCI-H747	12012		0.291155
NCI-H747	12647		0.306546	0.297132	0.0110942
NCI-H747	12588		0.305116
NCI-H747	11572		0.28049
NCI-H747 (0.250)	12508		0.303177
NCI-H747	12012		0.291155
NCI-H747	11466		0.277921	0.291358	0.00939658
NCI-H747	11895		0.288319
NCI-H747	12221		0.296221
NCI-H747 (0.5)	11311		0.274164
NCI-H747	12121		0.293797
NCI-H747	11199		0.271449	0.278022	0.0101171
NCI-H747	11634		0.281993
NCI-H747	11086		0.26871
NCI-H747 (1)	10071		0.244108
NCI-H747	9991		0.242168
NCI-H747	10486		0.254167	0.25359	0.0104037
NCI-H747	10812		0.262068
NCI-H747	10951		0.265438
SW-837 (0.01% DMSO) nera (uM)	44054		1.03266
SW-837	43058	42660.6	1.00932
SW-837	41775		0.979241	1	0.0224911															12197	11895
SW-837	42649		0.999728																	12345	11184
SW-837	41767		0.979053																	11491	11389
																				10231	9726
SW-837 S (0.062)	11592		0.271726																	10231	9151
SW-837	14071		0.329836																	40209	38344
SW-837	13699		0.321116	0.297849	0.0279854
SW-837	12733		0.298472
SW-837	11437		0.268093
SW-837 (0.125)	12954		0.303653
SW-837	12332		0.289072
SW-837	13605		0.318913	0.308214	0.0150754
SW-837	13968		0.327422
SW-837	12884		0.302012
SW-837 (0.25)	9727		0.228009
SW-837	10975		0.257263
SW-837	11193		0.262373	0.254005	0.0157753
SW-837	11494		0.269429
SW-837	10791		0.25295
SW-837 (0.5)	10713		0.251122
SW-837	11293		0.264717
SW-837	11896		0.278852	0.265964	0.0100093
SW-837	11498		0.269523
SW-837	11331		0.265608
SW-837 (1)	10662		0.249926
SW-837	12518		0.293432
SW-837	10747		0.251919	0.263625	0.0209613
SW-837	11850		0.277774
SW-837	10455		0.245074
SW-480 (0.01% DMSO) Nera (uM)	38477		0.980541
SW-480	42166	39240.6	1.07455
SW-480	37678		0.960179	1	0.0492546
SW-480	37680		0.96023
SW-480	40202		1.0245
SW-480 (0.062)	34404		0.876745
SW-480	36064		0.919048
SW-480	35115		0.894864	0.886709	0.0226581
SW-480	33658		0.857734
SW-480	34734		0.885155
SW-480 (0.125)	35231		0.89782
SW-480	34823		0.887423
SW-480	33901		0.863927	0.873718	0.0257774
SW-480	32697		0.833244
SW-480	34774		0.886174
SW-480 (0.250)	34665		0.883396
SW-480	33942		0.864971
SW-480	33039		0.84196	0.851358	0.022168
SW-480	32777		0.835283
SW-480	32616		0.83118
SW-480 (0.5)	31651		0.806588
SW-480	34210		0.871801
SW-480	30520		0.777766	0.807699	0.0450868
SW-480	29637		0.755264
SW-480	32455		0.827077
SW-480 (1)	32412		0.825981
SW-480	33873		0.863213
SW-480	31840		0.811405	0.825512	0.033451
SW-480	30516		0.777664
SW-480	33327		0.849299
SW-620 (0.01% DMSO) Nera (uM)
SW-620	41357		1.00606
SW-620	41138		1.00073
SW-620	41985	41108	1.02133	1	0.0148978
SW-620	40534		0.986037
SW-620	40526		0.985842
SW-620 (0.062)	13367		0.325168
SW-620	10868		0.264377
SW-620	13350		0.324754	0.312314	0.0268333
SW-620	13234		0.321932
SW-620	13374		0.325338
SW-620 (0.125)	11854		0.288362
SW-620	11993		0.291744
SW-620	11880		0.288995	0.293038	0.00517326
SW-620	12372		0.300963
SW-620	12132		0.295125
SW-620 (0.25)	11867		0.288679
SW-620	11045		0.268682
SW-620	11431		0.278072	0.278768	0.00716631
SW-620	11540		0.280724
SW-620	11415		0.277683
SW-620 (0.5)	10682		0.259852
SW-620	11311		0.275153
SW-620	10031		0.244016	0.266041	0.016187
SW-620	11797		0.286976
SW-620	10861		0.264206
SW-620 (1)	10076		0.24511
SW-620	9933		0.241632
SW-620	9979		0.242751	0.243271	0.00157901
SW-620	10062		0.24477
SW-620	9952		0.242094
C2BBE1 (0.01% DMSO)	43699		1.01703
C2BBE1 (0.01% DMSO)	42413		0.987102
C2BBE1 (0.01% DMSO)	43066	42967.2	1.0023	1	0.0125811
C2BBE1 (0.01% DMSO)	42456		0.988103
C2BBE1 (0.01% DMSO)	43202		1.00546
C2BBE1 (0.062)	36626		0.852418
C2BBE1 (0.062)	39956		0.929919
C2BBE1 (0.062)	38094		0.886583	0.907283	0.0389735
C2BBE1 (0.062)	39303		0.914721
C2BBE1 (0.062)	40938		0.952773
C2BBE1 (0.125)	39598		0.921587
C2BBE1 (0.125)	38879		0.904853
C2BBE1 (0.125)	39167		0.911556	0.907301	0.0116401
C2BBE1 (0.125)	38226		0.889655
C2BBE1 (0.125)	39051		0.908856
C2BBE1 (0.25)	39047		0.908763
C2BBE1 (0.25)	38105		0.886839
C2BBE1 (0.25)	36528		0.850137	0.890768	0.0312524
C2BBE1 (0.25)	37643		0.876087
C2BBE1 (0.25)	40046		0.932013
C2BBE1 (0.5)	37380		0.869966
C2BBE1 (0.5)	37880		0.881603
C2BBE1 (0.5)	37211		0.866033	0.884838	0.0185476
C2BBE1 (0.5)	39130		0.910695
C2BBE1 (0.5)	38494		0.895893
C2BBE1 (1)	38421		0.894194
C2BBE1 (1)	37171		0.865102
C2BBE1 (1)	37248		0.866894	0.875677	0.011554
C2BBE1 (1)	37684		0.877041
C2BBE1 (1)	37603		0.875156
HS675.T (0.01% DMSO)	38512		0.998926
HS675.T (0.01% DMSO)	38878		1.00842
HS675.T (0.01% DMSO)	37012	38553.4	0.960019	1	0.0257781
HS675.T (0.01% DMSO)	39764		1.0314
HS675.T (0.01% DMSO)	38601		1.00123
HS675.T (0.062)	32785		0.850379
HS675.T (0.062)	33292		0.86353
HS675.T (0.062)	34987		0.907495	0.867275	0.0242126
HS675.T (0.062)	32640		0.846618
HS675.T (0.062)	33478		0.868354
HS675.T (0.125)	32959		0.854892
HS675.T (0.125)	31779		0.824285
HS675.T (0.125)	32931		0.854166	0.853222	0.0726843
HS675.T (0.125)	37252		0.966244
HS675.T (0.125)	29552		0.766521
HS675.T (0.25)	30153		0.78211
HS675.T (0.25)	31926		0.828098
HS675.T (0.25)	35899		0.93115	0.837202	0.0561723
HS675.T (0.25)	32121		0.833156
HS675.T (0.25)	31286		0.811498
HS675.T (0.5)	28238		0.732439
HS675.T (0.5)	30501		0.791136
HS675.T (0.5)	32915		0.853751	0.789549	0.0433843
HS675.T (0.5)	29993		0.77796
HS675.T (0.5)	30552		0.792459
HS675.T (1)	28442		0.73773
HS675.T (1)	29041		0.753267
HS675.T (1)	28595		0.741699	0.747778	0.0229639
HS675.T (1)	27851		0.722401
HS675.T (1)	30218		0.783796
HCT-116 (0.01% DMSO)	42978		1.01287
HCT-116 (0.01% DMSO)	41578		0.979878
HCT-116 (0.01% DMSO)	43423	42431.8	1.02336	1	0.0183215
HCT-116 (0.01% DMSO)	42385		0.998897
HCT-116 (0.01% DMSO)	41795		0.984992
HCT-116 (0.062)	31589		0.744465
HCT-116 (0.062)	35178		0.829048
HCT-116 (0.062)	38920		0.917237	0.852323	0.0686195
HCT-116 (0.062)	38048		0.896686
HCT-116 (0.062)	37093		0.874179
HCT-116(0.125)	31559		0.743758
HCT-116(0.125)	36700		0.864917
HCT-116(0.125)	38181		0.89982	0.855373	0.067429
HCT-116(0.125)	36175		0.852545
HCT-116(0.125)	38860		0.915823
HCT-116 (0.25)	34469		0.812339
HCT-116 (0.25)	40169		0.946672
HCT-116 (0.25)	40310		0.949995	0.917034	0.0587648
HCT-116 (0.25)	39771		0.937292
HCT-116 (0.25)	39838		0.938871
HCT-116 (0.5)	31366		0.73921
HCT-116 (0.5)	32364		0.76273
HCT-116 (0.5)	36580		0.862089	0.786528	0.0464785
HCT-116 (0.5)	33603		0.79193
HCT-116 (0.5)	32956		0.776682
HCT-116 (1)	29807		0.702468
HCT-116 (1)	33680		0.793744
HCT-116 (1)	31079		0.732446	0.756334	0.0434694
HCT-116 (1)	31650		0.745903
HCT-116 (1)	34247		0.807107
Trametinib (10 nM) cons
NCI-H747 (0) Neratinib (uM)	40549		1.01095
NCI-H747	38639		0.963331
NCI-H747	39268	40109.8	0.979013	1	0.0378906
NCI-H747	39560		0.986293
NCI-H747	42533		1.06041
NCI-H747 (0.062)	10113		0.252133
NCI-H747	9585		0.238969	0.245713	0.00672026
NCI-H747	9664		0.240939
NCI-H747	10060		0.250812
NCI-H747 (0.125)	9352		0.23316
NCI-H747	9392		0.234157
NCI-H747	9485		0.236476	0.242659	0.0175101
NCI-H747	9450		0.235603
NCI-H747	10986		0.273898
NCI-H747 (0.250)	11317		0.28215
NCI-H747	10488		0.261482	0.27133	0.00912561
NCI-H747	10695		0.266643
NCI-H747	11032		0.275045
NCI-H747 (0.5)	10660		0.26577
NCI-H747	10424		0.259887
NCI-H747	11333		0.282549	0.268588	0.00892101
NCI-H747	10896		0.271654
NCI-H747	10552		0.263078
NCI-H747 (1)	10267		0.255972
NCI-H747	11538		0.28766
NCI-H747	12618		0.314586	0.295968	0.025495
NCI-H747	12126		0.30232
NCI-H747	12807		0.319299
							SW837 repeat (070516)
SW-837 (0.01% DMSO) nera (uM)	41240		1.00353				42901				1.02463
SW-837	40921		0.995766				42814				1.02255
SW-837	40381	41095	0.982626	1	0.0114332		45081			41869.8	1.07669	1	0.0625734
SW-837	41315		1.00535				40209				0.960334
SW-837	41618		1.01273				38344				0.915791
SW-837 S (0.062)	15257		0.371262				11192				0.267305
SW-837	15112		0.367733				12558				0.29993
SW-837	15172		0.369193	0.369865	0.00326983		11578				0.276524	0.283832	0.0126654
SW-837	15400		0.374741				12197				0.291308
SW-837	15057		0.366395				11895				0.284095
SW-837 (0.125)	12977		0.315781				9867				0.235659
SW-837	12257		0.29826				11380				0.271795
SW-837	12087		0.294123	0.304806	0.0090965		10362				0.247481	0.263378	0.0228903
SW-837	12485		0.303808				12345				0.294843
SW-837	12824		0.312057				11184				0.267114
SW-837 (0.25)	11719		0.285169				10704				0.25565
SW-837	11951		0.290814				10504				0.250873
SW-837	11327		0.27563	0.28147	0.00808282		11527				0.275306	0.265657	0.0115046
SW-837	11710		0.28495				11491				0.274446
SW-837	11128		0.270787				11389				0.27201
SW-837 (0.5)	10451		0.254313				8810				0.210414
SW-837	10089		0.245504				10125				0.241821
SW-837	10852		0.264071	0.251817	0.00813162		10364				0.247529	0.235282	0.0150199
SW-837	10009		0.243558				10231				0.244353
SW-837	10341		0.251636				9726				0.232292
SW-837 (1)	10309		0.250858				11928				0.284883
SW-837	10473		0.254849				10653				0.254432
SW-837	10691		0.260153	0.254089	0.00430858		11552				0.275903	0.255626	0.0263137
SW-837	10498		0.255457				10231				0.244353
SW-837	10238		0.24913				9151				0.218558
SW-480 (0.01% DMSO) Nera (uM)	36758		1.00367
SW-480	37673		1.02865
SW-480	36244	36623.6	0.989635	1	0.0201967
SW-480	35673		0.974044
SW-480	36770		1.004
SW-480 (0.062)	33058		0.902642
SW-480	32654		0.891611
SW-480	33338		0.910287	0.899808	0.0286703
SW-480	34300		0.936555
SW-480	31421		0.857944
SW-480 (0.125)	31076		0.848524
SW-480	31203		0.851992
SW-480	30431		0.830912	0.838438	0.0109399
SW-480	30479		0.832223
SW-480	30344		0.828537
SW-480 (0.250)	28287		0.772371
SW-480	28512		0.778514
SW-480	29291		0.799785	0.798605	0.0285275
SW-480	29199		0.797273
SW-480	30950		0.845083
SW-480 (0.5)	29220		0.797846
SW-480	27966		0.763606
SW-480	27795		0.758937	0.780983	0.0193303
SW-480	28680		0.783102
SW-480	29351		0.801423
SW-480 (1)	28661		0.782583
SW-480	28724		0.784303
SW-480	23894		0.652421	0.759931	0.0641882
SW-480	27785		0.758664
SW-480	30093		0.821683
SW-620 (0.01% DMSO) Nera (uM)	36983		0.995671
SW-620	33683		0.906827
SW-620	39645	37143.8	1.06734	1	0.0585064
SW-620	37747		1.01624
SW-620	37661		1.01392
SW-620 (0.062)	11190		0.301262
SW-620	11435		0.307858
SW-620	11376		0.306269	0.31489	0.0174341
SW-620	12814		0.344984
SW-620	11666		0.314077
SW-620 (0.125)	10556		0.284193
SW-620	11155		0.300319
SW-620	10906		0.293616	0.285431	0.0116594
SW-620	10299		0.277274
SW-620	10094		0.271755
SW-620 (0.25)	10166		0.273693
SW-620	10625		0.28605
SW-620	11118		0.299323	0.295619	0.0177745
SW-620	11945		0.321588
SW-620	11048		0.297439
SW-620 (0.5)	9635		0.259397
SW-620	10335		0.278243
SW-620	10188		0.274285	0.266699	0.0190783
SW-620	10574		0.284677
SW-620	8799		0.23689
SW-620 (1)	9464		0.254794
SW-620	9162		0.246663
SW-620	9153		0.246421	0.250895	0.00403231
SW-620	9424		0.253717
SW-620	9393		0.252882
C2BBE1 (0.01% DMSO)	42890		1.00438
C2BBE1 (0.01% DMSO)	40107		0.939208
C2BBE1 (0.01% DMSO)	46359	42703	1.08561	1	0.0540002
C2BBE1 (0.01% DMSO)	41660		0.975575
C2BBE1 (0.01% DMSO)	42499		0.995223
C2BBE1 (0.062)	39792		0.931831
C2BBE1 (0.062)	40598		0.950706
C2BBE1 (0.062)	40340		0.944664	0.930342	0.0456648
C2BBE1 (0.062)	41494		0.971688
C2BBE1 (0.062)	36418		0.852821
C2BBE1 (0.125)	36894		0.863967
C2BBE1 (0.125)	39414		0.92298
C2BBE1 (0.125)	36975		0.865864	0.910297	0.0627577
C2BBE1 (0.125)	43311		1.01424
C2BBE1 (0.125)	37768		0.884434
C2BBE1 (0.25)	34603		0.810318
C2BBE1 (0.25)	33800		0.791513
C2BBE1 (0.25)	34974		0.819006	0.82589	0.0309457
C2BBE1 (0.25)	35658		0.835023
C2BBE1 (0.25)	37305		0.873592
C2BBE1 (0.5)	35023		0.820153
C2BBE1 (0.5)	35733		0.83678
C2BBE1 (0.5)	36353		0.851299	0.834288	0.0113913
C2BBE1 (0.5)	35604		0.833759
C2BBE1 (0.5)	35420		0.82945
C2BBE1 (1)	35988		0.842751
C2BBE1 (1)	36519		0.855186
C2BBE1 (1)	34897		0.817203	0.83885	0.0137256
C2BBE1 (1)	35893		0.840526
C2BBE1 (1)	35810		0.838583
HS675.T (0.01% DMSO)	36203		0.968388
HS675.T (0.01% DMSO)	36276		0.970341
HS675.T (0.01% DMSO)	37199	37384.8	0.99503	1	0.0325119
HS675.T (0.01% DMSO)	38321		1.02504
HS675.T (0.01% DMSO)	38925		1.0412
HS675.T (0.062)	32081		0.85813
HS675.T (0.062)	32774		0.876666
HS675.T (0.062)	29959		0.801368	0.839566	0.0352798
HS675.T (0.062)	29988		0.802144
HS675.T (0.062)	32133		0.85952
HS675.T (0.125)	27988		0.748647
HS675.T (0.125)	30372		0.812416
HS675.T (0.125)	29725		0.795109	0.783436	0.0486833
HS675.T (0.125)	31434		0.840823
HS675.T (0.125)	26924		0.720186
HS675.T (0.25)	29950		0.801128
HS675.T (0.25)	28858		0.771918
HS675.T (0.25)	29308		0.783955	0.782703	0.0111639
HS675.T (0.25)	29129		0.779167
HS675.T (0.25)	29061		0.777348
HS675.T (0.5)	24815		0.663772
HS675.T (0.5)	26936		0.720507
HS675.T (0.5)	26632		0.712375	0.705249	0.0234152
HS675.T (0.5)	26653		0.712937
HS675.T (0.5)	26792		0.716655
HS675.T (1)	25804		0.690227
HS675.T (1)	25606		0.684931
HS675.T (1)	26886		0.719169	0.706009	0.016948
HS675.T (1)	26804		0.716976
HS675.T (1)	26870		0.718741
HCT-116 (0.01% DMSO)	38790		1.04242
HCT-116 (0.01% DMSO)	36163		0.971826
HCT-116 (0.01% DMSO)	36818	37211.4	0.989428	1	0.0261299
HCT-116 (0.01% DMSO)	37028		0.995071
HCT-116 (0.01% DMSO)	37258		1.00125
HCT-116 (0.062)	35009		0.940814
HCT-116 (0.062)	38708		1.04022
HCT-116 (0.062)	35214		0.946323	0.953686	0.0535261
HCT-116 (0.062)	33217		0.892657
HCT-116 (0.062)	35292		0.948419
HCT-116(0.125)	30229		0.812359
HCT-116(0.125)	32669		0.87793
HCT-116(0.125)	35846		0.963307	0.911898	0.0653366
HCT-116(0.125)	35481		0.953498
HCT-116(0.125)	35440		0.952396
HCT-116 (0.25)	29297		0.787312
HCT-116 (0.25)	32791		0.881208
HCT-116 (0.25)	32541		0.87449	0.858113	0.0408884
HCT-116 (0.25)	32000		0.859952
HCT-116 (0.25)	33029		0.887604
HCT-116 (0.5)	30315		0.81467
HCT-116 (0.5)	29172		0.783953
HCT-116 (0.5)	28657		0.770113	0.789317	0.0171325
HCT-116 (0.5)	29053		0.780755
HCT-116 (0.5)	29661		0.797094
HCT-116 (1)	27426		0.737032
HCT-116 (1)	27505		0.739155
HCT-116 (1)	26507		0.712335	0.715399	0.026308
HCT-116 (1)	26592		0.71462
HCT-116 (1)	25075		0.673853
For the graph
constant 6nM Trametinib
	SW-480 (KRAS mut)	SW-620 (KRAS mut)	HCT-116 (KRAS mut)	C2BBE1 (KRAS wt)	Hs.675.T (KRAS wt)	NCI-H747 (KRAS mut)	SW-837 (KRAS mut)	SW1116 (KRAS mut)	SW1463 (KRAS mut)	NCI-H508 (KRAS wt)	SNU-C1 (KRAS wt)
0	0.996541	1	1	1	1	1	1	1	1	1	1
0.062	0.893642	0.312314	0.852323	0.907283	0.867275	0.308166	0.3	0.488201	0.186201	0.523038	0.59645
0.125	0.870695	0.293038	0.855373	0.907301	0.853222	0.297132	0.31	0.461669	0.173018	0.473593	0.548651
0.25	0.848413	0.278768	0.917034	0.890768	0.837202	0.291358	0.25	0.440694	0.172534	0.458134	0.512422
0.5	0.814905	0.266041	0.786528	0.884838	0.789549	0.278022	0.27	0.457283	0.177211	0.45451	0.463385
1	0.832657	0.243271	0.756334	0.875677	0.747778	0.25359	0.26	0.440534	0.138113	0.411812	0.4131
	0.0490842	0.0148978	0.0183215	0.0125811	0.0257781	0.0317959	0.0224911	0.0487686	0.0404832	0.0545997	0.021851
	0.0225798	0.0268333	0.0686195	0.0389735	0.0242126	0.0132017	0.0279854	0.0108634	0.00625238	0.033924	0.0233336
	0.0256882	0.00517326	0.067429	0.0116401	0.0726843	0.0110942	0.0150754	0.0239135	0.0112529	0.0298202	0.0148832
	0.0220913	0.00716631	0.0587648	0.0312524	0.0561723	0.00939658	0.0157753	0.022873	0.0131855	0.0277149	0.0167943
	0.0449309	0.016187	0.0464785	0.0185476	0.0433843	0.0101171	0.0100093	0.0147066	0.0253111	0.0219874	0.0149658
	0.0333353	0.00157901	0.0434694	0.011554	0.0229639	0.0104037	0.0209613	0.045335	0.00816451	0.00921201	0.0141304
constant 6nM Trametinib
			KRAS MUT
	NCI-H747 (KRAS mut)	SW-837 (KRAS mut)	SW-480 (KRAS mut)	SW-620 (KRAS mut)	HCT-116 (KRAS mut)	SW1116 (KRAS mut)	SW1463 (KRAS mut)				C2BBE1 (KRAS wt)			SNU-C1 (KRAS wt)
0	1	1	0.996541	1	1	1	1			0	1	1	1	1
0.062	0.308166	0.3	0.883642	0.312314	0.852323	0.488201	0.186201			0.062	0.907283	0.867275	0.523038	0.59645
0.125	0.297132	0.31	0.870695	0.293038	0.855373	0.461669	0.173018			0.125	0.907301	0.853222	0.473593	0.548651
0.25	0.291358	0.25	0.848413	0.278768	0.917034	0.440694	0.172534			0.25	0.890768	0.837202	0.458134	0.512422
0.5	0.278022	0.27	0.804905	0.266041	0.786528	0.457283	0.177211			0.5	0.884838	0.789549	0.45451	0.463385
1	0.25359	0.26	0.822657	0.243271	0.756334	0.440534	0.138113			1	0.875677	0.747778	0.411812	0.4131
	0.0317959	0.0224911	0.0490842	0.0148978	0.0183215	0.0487686	0.0404832				0.0125811	0.0257781	0.0545997	0.021851
	0.0132017	0.0279854	0.0225798	0.0268333	0.0686195	0.0108634	0.00625238				0.0389735	0.0242126	0.033924	0.0233336
	0.0110942	0.0150754	0.0256882	0.00517326	0.067429	0.0239135	0.0112529				0.0116401	0.0726843	0.0298202	0.0148832
	0.00939658	0.0157753	0.0220913	0.00716631	0.0587648	0.022873	0.0131855				0.0312524	0.0561723	0.0277149	0.0167943
	0.0101171	0.0100093	0.0449309	0.016187	0.0464785	0.0147066	0.0253111				0.0185476	0.0433843	0.0219874	0.0149658
	0.0104037	0.0209613	0.0333353	0.00157901	0.0434694	0.045335	0.00816451				0.011554	0.0229639	0.00921201	0.0141304
For the graph with constant 10nM Trametinib
	SW-480 (KRAS mut)	SW-620 (KRAS mut)	HCT-116 (KRAS mut)	C2BBE1 (KRAS wt)	Hs.675.T (KRAS wt)	NCI-H747 (KRAS mut)	SW-837 (KRAS mut)	SW1116 (KRAS mut)	SW1463 (KRAS mut)	NCI-H508 (KRAS wt)	SNU-C1 (KRAS wt)
0	1	1	1	1	1	1	1	1	1	1	1
0.062	0.899808	0.31489	0.953686	0.930342	0.839566	0.245713	0.28	0.360679	0.164697	0.474452	0.54894
0.125	0.838438	0.285431	0.911898	0.910297	0.783436	0.242659	0.26	0.372997	0.173829	0.443874	0.529115
0.25	0.798605	0.295619	0.858113	0.82589	0.782703	0.27133	0.27	0.378944	0.162898	0.428312	0.483589
0.5	0.780983	0.266699	0.789317	0.834288	0.705249	0.268588	0.24	0.380352	0.155112	0.372802	0.454196
1	0.759931	0.250895	0.715399	0.83885	0.706009	0.295968	0.26	0.404067	0.170583	0.362681	0.424499
	0.0201967	0.0585064	0.0261299	0.0540002	0.0325119	0.0378906	0.0625734	0.0487686	0.0404832	0.0545997	0.021851
	0.0286703	0.0174341	0.0535261	0.0456648	0.0352798	0.00672026	0.0126654	0.0176145	0.00743478	0.0420393	0.0197382
	0.0109399	0.0116594	0.0653366	0.0627577	0.0486833	0.0175101	0.0228903	0.0226296	0.0103213	0.0303226	0.0223862
	0.0285275	0.0177745	0.0408884	0.0309457	0.0111639	0.00912561	0.0115046	0.0212769	0.00276957	0.0328469	0.0259719
	0.0193303	0.0190783	0.0171325	0.0113913	0.0234152	0.00892101	0.0150199	0.0262819	0.00571223	0.0548661	0.0088167
	0.0641882	0.00403231	0.026308	0.0137256	0.016948	0.025495	0.0263137	0.0143453	0.00915502	0.0300631	0.00938719
For the graph with constant 10nM Trametinib
			KRAS MUT										KRAS WT
	NCI-H747 (KRAS mut)	SW-837 (KRAS mut)	SW-480 (KRAS mut)	SW-620 (KRAS mut)	HCT-116 (KRAS mut)	SW1116 (KRAS mut)	SW1463 (KRAS mut)				C2BBE1 (KRAS wt)	Hs.675.T (KRAS wt)	NCI-H508 (KRAS wt)	SNU-C1 (KRAS wt)
0	1	1	1	1	1	1	1			0	1	1	1	1
0.062	0.245713	0.28	0.899808	0.31489	0.953686	0.360679	0.164697			0.062	0.930342	0.839566	0.474452	0.54894
0.125	0.242659	0.26	0.838438	0.285431	0.911898	0.372997	0.173829			0.125	0.910297	0.783436	0.443874	0.529115
0.25	0.27133	0.27	0.798605	0.295619	0.858113	0.378944	0.162898			0.25	0.82589	0.782703	0.428312	0.483589
0.5	0.268588	0.24	0.780983	0.266699	0.789317	0.380352	0.155112			0.5	0.834288	0.705249	0.372802	0.454196
1	0.295968	0.26	0.759931	0.250895	0.715399	0.404067	0.170583			1	0.83885	0.706009	0.362681	0.424499
	0.0378906	0.0625734	0.0201967	0.0585064	0.0261299	0.0487686	0.0404832				0.0540002	0.0325119	0.0545997	0.021851
	0.00672026	0.0126654	0.0286703	0.0174341	0.0535261	0.0176145	0.00743478				0.0456648	0.0352798	0.0420393	0.0197382
	0.0175101	0.0228903	0.0109399	0.0116594	0.0653366	0.0226296	0.0103213				0.0627577	0.0486833	0.0303226	0.0223862
	0.00912561	0.0115046	0.0285275	0.0177745	0.0408884	0.0212769	0.00276957				0.0309457	0.0111639	0.0328469	0.0259719
	0.00892101	0.0150199	0.0193303	0.0190783	0.0171325	0.0262819	0.00571223				0.0113913	0.0234152	0.0548661	0.0088167
	0.025495	0.0263137	0.0641882	0.00403231	0.026308	0.0143453	0.00915502				0.0137256	0.016948	0.0300631	0.00938719

## Sheet: Figure 1 data
Cell Viability data 022514 (drug combination)
Combination study Neratinib (0.5 µM) and various doses of MEK-162 (0.062 uM to 1 uM)
Neratinib (0.5µM)	570/600 nm		mean		Relative survival	mean %	SD
NCI-H747 (0)
NCI-H747	40202				1.01495
NCI-H747	38557		39609.8		0.973421	1	0.0201627
NCI-H747	39187				0.989326
NCI-H747	39540				0.998238
NCI-H747	40563				1.02406
NCI-H747 (0.062) MEK-162
NCI-H747	11927				0.301112
NCI-H747	14321				0.361552	0.320012	0.0239532
NCI-H747	12217				0.308434
NCI-H747	12341				0.311564
NCI-H747	12572				0.317396
NCI-H747 (0.125)
NCI-H747	10849				0.273897
NCI-H747	11265				0.284399	0.274609	0.00594788
NCI-H747	10742				0.271196
NCI-H747	10648				0.268822
NCI-H747	10882				0.27473
NCI-H747 (0.25)
NCI-H747	9660				0.243879
NCI-H747	10535				0.26597	0.256129	0.00841265
NCI-H747	10109				0.255215
NCI-H747	10058				0.253927
NCI-H747	10364				0.261652
NCI-H747 (0.5)
NCI-H747	9953				0.251276
NCI-H747	9894				0.249787	0.254023	0.00845821
NCI-H747	10507				0.265263
NCI-H747	10291				0.259809
NCI-H747	9664				0.24398
NCI-H747 (1)
NCI-H747	9724				0.245495
NCI-H747	9069				0.228958	0.247323	0.0126737
NCI-H747	9911				0.250216
NCI-H747	10475				0.264455
NCI-H747	9803				0.247489
SW-837 (0.01% DMSO)	39006				0.954124
SW-837	43578		40881.5		1.06596
SW-837	38877				0.950968	1	0.0431254
SW-837	41200				1.00779
SW-837	40954				1.00177
SW-837	41674				1.01939
SW-837 S (0.062)
SW-837	15524				0.379732
SW-837	15319				0.374717
SW-837	15181				0.371342	0.378274	0.00533761
SW-837	15556				0.380514
SW-837	15742				0.385064
SW-837 (0.125)
SW-837	13836				0.338442
SW-837	14380				0.351748
SW-837	13267				0.324523	0.338843	0.00974744
SW-837	13964				0.341573
SW-837	13815				0.337928
SW-837 (0.25)
SW-837	13608				0.332864
SW-837	12571				0.307499
SW-837	11659				0.28519	0.309142	0.0169054
SW-837	12720				0.311143
SW-837	12633				0.309015
SW-837 (0.5)	10081
SW-837	12774				0.312464
SW-837	11429				0.279564	0.283028	0.0169055
SW-837	11321				0.276922
SW-837	11006				0.269217
SW-837	11323				0.276971
SW-837 (1)	9941				0.243166
SW-837	11923				0.291648	0.287049	0.0249118
SW-837	12147				0.297127
SW-837	12411				0.303585
SW-837	12253				0.29972
SW-837
SW-480 (0)
SW-480	38832				1.03525
SW-480	37119		37509.8		0.989581	1	0.0279399
SW-480	38404				1.02384
SW-480	36482				0.972599
SW-480	36712				0.978731
SW-480 (0.062)	39270				1.04693
SW-480	43957				1.17188
SW-480	43600				1.16236	1.123	0.0446168
SW-480	42310				1.12797
SW-480	42000				1.11971
SW-480	41604				1.10915
SW-480 (0.125)	39516				1.05348
SW-480	40606				1.08254
SW-480	43469				1.15887	1.08838	0.0493732
SW-480	42184				1.12461
SW-480	38267				1.02019
SW-480	40907				1.09057
SW-480 (0.25)	37488				0.999419
SW-480	44606
SW-480	41063				1.09473	1.04497	0.0418359
SW-480	40626				1.08308
SW-480	38134				1.01664
SW-480	38672				1.03098
SW-480 (0.5)	38286				1.02069
SW-480	41275				1.10038
SW-480	40417				1.07751	1.06692	0.0278964
SW-480	40073				1.06833
SW-480	39429				1.05117
SW-480	40639				1.08342
SW-480 (1)	36533
SW-480	39180				1.04453
SW-480	39533				1.05394
SW-480	37864				1.00944	1.03856	0.0263081
SW-480	40169				1.07089
SW-480	38035				1.014
SW-620 (0)
SW-620	39294				0.978412
SW-620 (0)	40262		40161		1.00251
SW-620 (0)	40345				1.00458	1	0.0127227
SW-620 (0)	40253				1.00229
SW-620 (0)	40651				1.0122
SW-620 (0.062)
SW-620	32498				0.809193
SW-620	32536				0.810139
SW-620	33108				0.824382	0.820652	0.0138487
SW-620	32797				0.816638
SW-620	33852				0.842907
SW-620 (0.125)
SW-620	31083				0.77396
SW-620	31326				0.78001
SW-620	31919				0.794776	0.784174	0.0156541
SW-620	32341				0.805284
SW-620	30797				0.766838
SW-620 (0.25)
SW-620	30537				0.760365
SW-620	31317				0.779786
SW-620	31433				0.782675	0.773372	0.0105948
SW-620	31351				0.780633
SW-620	30659				0.763402
SW-620 (0.5)
SW-620	29283				0.72914
SW-620	29184				0.726675
SW-620	30147				0.750654	0.747417	0.0188384
SW-620	30797				0.766838
SW-620	30674				0.763776
SW-620 (1)
SW-620	28713				0.714947
SW-620	30670				0.763676
SW-620	30468				0.758646	0.744354	0.0199477
SW-620	30146				0.750629
SW-620	29473				0.733871
Combination study MEK-162 (0.5 µM) and various doses of Neratinib (0.062 uM to 1 uM)
MEK-162 (O.5 µM)
NCI-H747 (0)	39885				1.02847
NCI-H747	37955				0.978701
NCI-H747	38387		38781		0.98984	1	0.0294232
NCI-H747	40093				1.03383
NCI-H747	37585				0.96916
NCI-H747
NCI-H747 (0.062) Neratinib	11707				0.301875
NCI-H747	11321				0.291921
NCI-H747	11305				0.291509	0.290312	0.00923978
NCI-H747	11255				0.290219
NCI-H747	10705				0.276037
NCI-H747
NCI-H747 (0.125)	10836				0.279415
NCI-H747	12232				0.315412
NCI-H747	10306				0.265749	0.2817	0.0196214
NCI-H747	10759				0.27743
NCI-H747	10490				0.270493
NCI-H747
NCI-H747 (0.25)	10948				0.282303
NCI-H747	10004				0.257961
NCI-H747	9911				0.255563	0.266017	0.0109503
NCI-H747	10528				0.271473
NCI-H747	10191				0.262783
NCI-H747
NCI-H747 (0.5)	9982				0.257394
NCI-H747	9494				0.244811
NCI-H747	10014				0.258219	0.255383	0.00807356
NCI-H747	10316				0.266007
NCI-H747	9714				0.250483
NCI-H747
NCI-H747 (1)	9474				0.244295
NCI-H747	8959				0.231015
NCI-H747	9936				0.256208	0.243655	0.0102149
NCI-H747	9712				0.250432
NCI-H747	9165				0.236327
NCI-H747
SW-837 (0.01% DMSO)	41003				1.01336
SW-837	39983				0.988147
SW-837	40429		40462.6		0.99917	1	0.0144148
SW-837	39802				0.983674
SW-837	41096				1.01565
SW-837
SW-837 S (0.062)	16646				0.411392
SW-837	16697				0.412653
SW-837	17566				0.434129	0.420102	0.0112405
SW-837	17420				0.430521
SW-837	16663				0.411812
SW-837	14386
SW-837 (0.125)	16937				0.418584
SW-837	17534				0.433338
SW-837	15468				0.382279	0.40167	0.0302802
SW-837	16798				0.415149
SW-837	14526				0.358998
SW-837
SW-837 (0.25)	15399				0.380574
SW-837	15242				0.376694
SW-837	14617				0.361247	0.365528	0.0132155
SW-837	14616				0.361222
SW-837	14077				0.347902
SW-837
SW-837 (0.5)	13025				0.321902
SW-837	13027				0.321952
SW-837	12365				0.305591	0.311745	0.00977942
SW-837	12499				0.308903
SW-837	12154				0.300376
SW-837
SW-837 (1)	10510				0.259746
SW-837	11084				0.273932
SW-837	9818				0.242644	0.261516	0.0137078
SW-837	11157				0.275736
SW-837	10339				0.25552
SW-837
SW-480 (0)	37761				0.971779
SW-480	38920				1.00161
SW-480	38929		38857.6		1.00184	1	0.0191004
SW-480	39853				1.02562
SW-480	38825				0.999161
SW-480	37199
SW-480 (0.062)	44242				1.13857
SW-480	43134				1.11005
SW-480	44097				1.13484	1.11876	0.0169281
SW-480	43140				1.11021
SW-480	42749				1.10015
SW-480	37217
SW-480 (0.125)	40792				1.04978
SW-480	42103				1.08352
SW-480	42107				1.08362	1.06983	0.0449644
SW-480	43466				1.1186
SW-480	42492				1.09353
SW-480	38465				0.989896
SW-480 (0.25)	42616				1.09672
SW-480	43242				1.11283
SW-480	44321				1.1406	1.11137	0.0181027
SW-480	43162				1.11077
SW-480	42584				1.0959
SW-480	37990
SW-480 (0.5)	39947				1.02804
SW-480	40322				1.03769
SW-480	39864				1.0259	1.03074	0.0134756
SW-480	39365				1.01306
SW-480	40763				1.04904
SW-480
SW-480 (1)	36269				0.933382
SW-480	37433				0.963338
SW-480	35815				0.921699	0.948296	0.0390754
SW-480	36420				0.937268
SW-480	39643				1.02021
SW-480	35511				0.913875
SW-620 (0)	43817				1.02188
SW-620	43716		42878.8		1.01952
SW-620 (0)	42761				0.997253	1	0.0276171
SW-620 (0)	43199				1.00747
SW-620 (0)	40901				0.953875
SW-620 (0)
SW-620 (0.062)	36269				0.845849
SW-620	36279				0.846082
SW-620	36564				0.852729	0.835793	0.0175175
SW-620	34850				0.812756
SW-620	35227				0.821548
SW-620
SW-620 (0.125)	34352				0.801142
SW-620	35572				0.829594
SW-620	33383				0.778543	0.799873	0.0203458
SW-620	34588				0.806646
SW-620	33593				0.783441
SW-620
SW-620 (0.25)	35029				0.816931
SW-620	34673				0.808628
SW-620	35227				0.821548	0.8038	0.0183693
SW-620	34131				0.795988
SW-620	33270				0.775908
SW-620
SW-620 (0.5)	32045				0.747339
SW-620	32266				0.752493
SW-620	32809				0.765157	0.747721	0.0127065
SW-620	31866				0.743164
SW-620	31321				0.730454
SW-620
SW-620 (1)	29427				0.686283
SW-620	29646				0.691391
SW-620	29402				0.6857	0.6823	0.013306
SW-620	29555				0.689268
SW-620	28251				0.658857
SW-620
For the graph
Combination study Neratinib (0.5µM) and various doses of MEK-162 (0.062-1uM)
	NCI-H747 (KRAS mut)	SW-837 (KRAS mut)	SW-480 (KRAS mut)	SW-620 (KRAS mut)
0	1	1	1	1
0.062	0.320012	0.378274	1.123	0.820652
0.125	0.274609	0.338843	1.08838	0.784174
0.25	0.256129	0.309142	1.04497	0.773372
0.5	0.254023	0.283028	1.06692	0.747417
1	0.247323	0.287049	1.03856	0.744354
	0.0201627	0.0431254	0.0279399	0.0127227
	0.0239532	0.00533761	0.0446168	0.0138487
	0.00594788	0.00974744	0.0493732	0.0156541
	0.00841265	0.0169054	0.0418359	0.0105948
	0.00845821	0.0169055	0.0278964	0.0188384
	0.0126737	0.0249118	0.0263081	0.0199477
Combination study MEK-162 (0.5µM) and various doses of Neratinib (0.062uM to 1 uM)
	NCI-H747 (KRAS mut)	SW-837 (KRAS mut)	SW-480 (KRAS mut)	SW-620 (KRAS mut)
0	1	1	1	1
0.062	0.290312	0.420102	1.11876	0.835793
0.125	0.2817	0.40167	1.06983	0.799873
0.25	0.266017	0.365528	1.11137	0.8038
0.5	0.255383	0.311745	1.03074	0.747721
1	0.243655	0.261516	0.948296	0.6823
	0.0294232	0.0144148	0.0191004	0.0276171
	0.00923978	0.0112405	0.0169281	0.0175175
	0.0196214	0.0302802	0.0449644	0.0203458
	0.0109503	0.0132155	0.0181027	0.0183693
	0.00807356	0.00977942	0.0134756	0.0127065
	0.0102149	0.0137078	0.0390754	0.013306

## Sheet: Figure 1 data 2
													Plate 1
Combination study Neratinib (0.5 µM) and various doses of MEK-162 (0.062 uM to 1 uM)
Neratinib (0.5µM)					570nm		mean		Relative survival	mean %	SD
HCT-116 (0)					39351				0.957993
HCT-116 (0)					41556				1.01167
HCT-116 (0)					40798		41076.5		0.99322	1	0.0246285
HCT-116 (0)					42012				1.02277
HCT-116 (0)					40745				0.99193
HCT-116 (0)					41997				1.02241
HCT-116 (0.062)					32792				0.798315
HCT-116 (0.062)					35225				0.857546
HCT-116 (0.062)					37453				0.911787	0.868895	0.039854
HCT-116 (0.062)					36599				0.890996
HCT-116 (0.062)					35488				0.863949
HCT-116 (0.062)					36590				0.890777
HCT-116 (0.125)					32602				0.79369
HCT-116 (0.125)					34556				0.84126
HCT-116 (0.125)					36631				0.891775	0.835145	0.0380852
HCT-116 (0.125)					33184				0.807859
HCT-116 (0.125)					35563				0.865775
HCT-116 (0.125)					33293				0.810512
HCT-116 (0.25)					28991				0.705781
HCT-116 (0.25)					33798				0.822806
HCT-116 (0.25)					33417				0.813531	0.786346	0.0448191
HCT-116 (0.25)					33766				0.822027
HCT-116 (0.25)					32088				0.781177
HCT-116 (0.25)					31742				0.772753
HCT-116 (0.5)					28523				0.694387
HCT-116 (0.5)					30560				0.743978
HCT-116 (0.5)					31551				0.768103	0.754852	0.0334919
HCT-116 (0.5)					31187				0.759242
HCT-116 (0.5)					31701				0.771755
HCT-116 (0.5)					32518				0.791645
HCT-116 (1)					27870				0.67849
HCT-116 (1)					27972				0.680973
HCT-116 (1)					30157				0.734167	0.696136	0.0206407
HCT-116 (1)					28352				0.690224
HCT-116 (1)					28910				0.703809
HCT-116 (1)					28308				0.689153
C2BBE1 (0)					37048				0.987438
C2BBE1 (0)					38975				1.0388
C2BBE1 (0)					37375		37519.3		0.996153	1	0.023299
C2BBE1 (0)					36540				0.973898
C2BBE1 (0)					38084				1.01505
C2BBE1 (0)					37094				0.988664
C2BBE1 (0.062)					35123				0.936131
C2BBE1 (0.062)					35936				0.9578
C2BBE1 (0.062)					35052				0.934238	0.916039	0.0415335
C2BBE1 (0.062)					34503				0.919606
C2BBE1 (0.062)					31438				0.837915
C2BBE1 (0.062)					34163				0.910544
C2BBE1 (0.125)					34215				0.91193
C2BBE1 (0.125)					34805				0.927655
C2BBE1 (0.125)					35117				0.935971	0.917669	0.0302892
C2BBE1 (0.125)					32450				0.864887
C2BBE1 (0.125)					35783				0.953722
C2BBE1 (0.125)					34212				0.91185
C2BBE1 (0.25)					29216				0.778692
C2BBE1 (0.25)					27868				0.742764
C2BBE1 (0.25)					31400				0.836902	0.822158	0.0557638
C2BBE1 (0.25)					31402				0.836955
C2BBE1 (0.25)					33941				0.904627
C2BBE1 (0.25)					31254				0.833011
C2BBE1 (0.5)					28195				0.751479
C2BBE1 (0.5)					36399				0.97014
C2BBE1 (0.5)					35050				0.934185	0.870569	0.0812608
C2BBE1 (0.5)					30255				0.806384
C2BBE1 (0.5)					32417				0.864008
C2BBE1 (0.5)					33663				0.897217
C2BBE1 (1)					20471
C2BBE1 (1)					24574				0.654969
C2BBE1 (1)					25680				0.684447	0.721361	0.0810276
C2BBE1 (1)					24431				0.651158
C2BBE1 (1)					29721				0.792152
C2BBE1 (1)					30919				0.824082
Hs-675.T(0)					41609				0.953821
Hs-675.T(0)					44529				1.02076
Hs-675.T(0)					43183		43623.5		0.989902	1	0.0252062
Hs-675.T(0)					44281				1.01507
Hs-675.T(0)					44337				1.01636
Hs-675.T(0)					43802				1.00409
Hs-675.T(0.062)					36361				0.833519
Hs-675.T(0.062)					38584				0.884477
Hs-675.T(0.062)					39727				0.910679	0.859529	0.0384667
Hs-675.T(0.062)					35299				0.809174
Hs-675.T(0.062)					36552				0.837897
Hs-675.T(0.062)					38451				0.881429
Hs-675.T(0.125)					38153				0.874597
Hs-675.T(0.125)					35747				0.819444
Hs-675.T(0.125)					37749				0.865336	0.848453	0.039633
Hs-675.T(0.125)					35144				0.805621
Hs-675.T(0.125)					35741				0.819306
Hs-675.T(0.125)					39541				0.906415
Hs-675.T(0.25)					34229				0.784646
Hs-675.T(0.25)					35732				0.8191
Hs-675.T(0.25)					36283				0.831731	0.805678	0.0183997
Hs-675.T(0.25)					34313				0.786571
Hs-675.T(0.25)					35003				0.802389
Hs-675.T(0.25)					35319				0.809632
Hs-675.T(0.5)					32857				0.753195
Hs-675.T(0.5)					34638				0.794022
Hs-675.T(0.5)					34411				0.788818	0.771816	0.0162131
Hs-675.T(0.5)					33346				0.764405
hs-675.T(0.5)					33586				0.769906
Hs-675.T(0.5)					33178				0.760553
Hs-675.T(1)					28378				0.650521
Hs-675.T(1)					30259				0.69364
Hs-675.T(1)					32791				0.751682	0.724972	0.0465422
Hs-675.T(1)					31397				0.719727
Hs-675.T(1)					33366				0.764863
Hs-675.T(1)					33564				0.769402
Combination study MEK-162 (0.5 µM) and various doses of Neratinib (0.062 uM to 1 uM)
MEK-162 (0.5µM)					570nm		mean		Relative survival	mean %	SD
HCT-116 (0)					42234				1.0258
HCT-116 (0)					42536				1.03313
HCT-116 (0)					41483		41171.8		1.00756	1	0.0289904
HCT-116 (0)					40946				0.994515
HCT-116 (0)					40561				0.985164
HCT-116 (0)					39271				0.953832
HCT-116 (0.062)					38350				0.931462
HCT-116 (0.062)					37262				0.905036
HCT-116 (0.062)					37106				0.901247	0.898956	0.0330501
HCT-116 (0.062)					34901				0.847691
HCT-116 (0.062)					38419				0.933138
HCT-116 (0.062)					36032				0.875161
HCT-116 (0.125)					35025				0.850703
HCT-116 (0.125)					34627				0.841036
HCT-116 (0.125)					34010				0.82605	0.834005	0.0233967
HCT-116 (0.125)					33975				0.8252
HCT-116 (0.125)					35573				0.864013
HCT-116 (0.125)					32815				0.797025
HCT-116 (0.25)					35007				0.850266
HCT-116 (0.25)					32687				0.793917
HCT-116 (0.25)					35023				0.850654	0.816088	0.0459315
HCT-116 (0.25)					33628				0.816772
HCT-116 (0.25)					34988				0.849804
HCT-116 (0.25)					30266				0.735114
HCT-116 (0.5)					32485				0.78901
HCT-116 (0.5)					31187				0.757484
HCT-116 (0.5)					31817				0.772786	0.733418	0.0610962
HCT-116 (0.5)					30590				0.742984
HCT-116 (0.5)					29625				0.719545
HCT-116 (0.5)					25473				0.6187
HCT-116 (1)					31164				0.756925
HCT-116 (1)					30187				0.733195
HCT-116 (1)					28553				0.693508	0.683449	0.0600974
HCT-116 (1)					28205				0.685056
HCT-116 (1)					26275				0.638179
HCT-116 (1)					24449				0.593828
C2BBE1 (0)					37733				1.00926
C2BBE1 (0)					39107				1.04601
C2BBE1 (0)					37151		37386.8		0.993692	1	0.0382906
C2BBE1 (0)					37964				1.01544
C2BBE1 (0)					37576				1.00506
C2BBE1 (0)					34790				0.930542
C2BBE1 (0.062)					41148				1.1006
C2BBE1 (0.062)					38016				1.01683
C2BBE1 (0.062)					38455				1.02857	1.0024	0.0664458
C2BBE1 (0.062)					35474				0.948837
C2BBE1 (0.062)					37760				1.00998
C2BBE1 (0.062)					34007				0.909598
C2BBE1 (0.125)					34281				0.916927
C2BBE1 (0.125)					33585				0.898311
C2BBE1 (0.125)					33489				0.895743	0.910209	0.0160696
C2BBE1 (0.125)					33433				0.894245
C2BBE1 (0.125)					34762				0.929793
C2BBE1 (0.125)					34629				0.926235
C2BBE1 (0.25)					36535				0.977216
C2BBE1 (0.25)					33757				0.902911
C2BBE1 (0.25)					32304				0.864048	0.887697	0.0499933
C2BBE1 (0.25)					31408				0.840082
C2BBE1 (0.25)					33340				0.891758
C2BBE1 (0.25)					31785				0.850166
C2BBE1 (0.5)					32929				0.880765
C2BBE1 (0.5)					25051				0.670049
C2BBE1 (0.5)					26588				0.711159	0.708168	0.08705
C2BBE1 (0.5)					24420				0.653171
C2BBE1 (0.5)					24550				0.656648
C2BBE1 (0.5)					25319				0.677217
C2BBE1 (1)
C2BBE1 (1)					29442				0.787496
C2BBE1 (1)					24053				0.643355
C2BBE1 (1)					21448				0.573678	0.632736	0.0912392
C2BBE1 (1)					21411				0.572688
C2BBE1 (1)					21926				0.586463
Hs-675.T(0)					45089				1.05001
Hs-675.T(0)					44883				1.04521
Hs-675.T(0)					44442		42941.5		1.03494	1	0.056582
Hs-675.T(0)					42946				1.0001
Hs-675.T(0)					41417				0.964498
Hs-675.T(0)					38872				0.905232
Hs-675.T(0.062)					40163				0.935296
Hs-675.T(0.062)					39795				0.926726
Hs-675.T(0.062)					40375				0.940233	0.923862	0.0213789
Hs-675.T(0.062)					39361				0.916619
Hs-675.T(0.062)					40365				0.94
Hs-675.T(0.062)					37973				0.884296
Hs-675.T(0.125)					38474				0.895963
Hs-675.T(0.125)					37592				0.875424
Hs-675.T(0.125)					37784				0.879895	0.881269	0.0281631
Hs-675.T(0.125)					38027				0.885554
Hs-675.T(0.125)					39419				0.91797
Hs-675.T(0.125)					35762				0.832807
Hs-675.T(0.25)					37478				0.872769
Hs-675.T(0.25)					37332				0.869369
Hs-675.T(0.25)					37647				0.876704	0.843811	0.0454538
Hs-675.T(0.25)					35954				0.837279
Hs-675.T(0.25)					36522				0.850506
Hs-675.T(0.25)					32474				0.756238
Hs-675.T(0.5)					36677				0.854115
Hs-675.T(0.5)					35054				0.81632
Hs-675.T(0.5)					36059				0.839724	0.791185	0.0613234
Hs-675.T(0.5)					32856				0.765134
hs-675.T(0.5)					33762				0.786232
Hs-675.T(0.5)					29440				0.685584
Hs-675.T(1)					35564				0.828196
Hs-675.T(1)					33279				0.774985
Hs-675.T(1)					33579				0.781971	0.741641	0.0713019
Hs-675.T(1)					31179				0.726081
Hs-675.T(1)					30774				0.716649
Hs-675.T(1)					26708				0.621962
For the graph
					Neratinib (0.5uM)
		NCI-H747 (KRAS mut)	SW-837 (KRAS mut)	SW-480 (KRAS mut)	SW-620 (KRAS mut)	HCT-116 (KRAS mut	C2BBE1 (KRAS wt)	Hs.675.T (KRAS wt)	SW1116 (KRAS mut)	SW1463 (KRAS mut)	NCI-H508 (KRAS wt)	SNU-C1 (KRAS wt)		SW-48 (KRAS wt)
	0	1	1	1	1	1	1	1	0.99598	1	1	1		1
	0.062	0.320012	0.378274	1.123	0.820652	0.868895	0.916039	0.859529	0.385748	0.28147	0.406266	0.38404		0.727072
MEK-162	0.125	0.274609	0.338843	1.08838	0.784174	0.835145	0.917669	0.848453	0.401662	0.28991	0.379833	0.383813		0.753097
	0.25	0.256129	0.309142	1.04497	0.773372	0.786346	0.822158	0.805678	0.42242	0.295178	0.370899	0.402313		0.73439
	0.5	0.254023	0.283028	1.06692	0.747417	0.754852	0.870569	0.771816	0.432819	0.295834	0.352264	0.352152		0.675767
	1	0.247323	0.287049	1.03856	0.744354	0.696136	0.721361	0.724972	0.424821	0.294826	0.325194	0.334938		0.615026
		0.0201627	0.0431254	0.0279399	0.0127227	0.0246285	0.023299	0.0252062	0.041421	0.0245196	0.0448427	0.0527111		0.0167633
		0.0239532	0.00533761	0.0446168	0.0138487	0.039854	0.0415335	0.0384667	0.019154	0.022915	0.0182578	0.0207759		0.0245885
		0.00594788	0.00974744	0.0493732	0.0156541	0.0380852	0.0302892	0.039633	0.0187336	0.0216994	0.0121186	0.0163656		0.0308196
		0.00841265	0.0169054	0.0418359	0.0105948	0.0448191	0.0557638	0.0183997	0.00745844	0.0252697	0.0139301	0.0164328		0.0103633
		0.00845821	0.0169055	0.0278964	0.0188384	0.0334919	0.0812608	0.0162131	0.0127493	0.031303	0.0194002	0.0285415		0.0198228
		0.0126737	0.0249118	0.0263081	0.0199477	0.0206407	0.0810276	0.0465422	0.00104487	0.0325423	0.0137349	0.0201193		0.00931294
			Neratinib (0.5uM)		KRAS MUT
											Neratinib (0.5uM)		KRAS WT
		NCI-H747 (KRAS mut)	SW-837 (KRAS mut)	SW-480 (KRAS mut)	SW-620 (KRAS mut)	HCT-116 (KRAS mut	SW1116 (KRAS mut)	SW1463 (KRAS mut)			C2BBE1 (KRAS wt)	Hs.675.T (KRAS wt)	NCI-H508 (KRAS wt)	SNU-C1 (KRAS wt)
	0	1	1	1	1	1	0.99598	1		0	1	1	1	1
	0.062	0.320012	0.378274	1.123	0.820652	0.868895	0.385748	0.28147		0.062	0.916039	0.859529	0.406266	0.38404
MEK-162	0.125	0.274609	0.338843	1.08838	0.784174	0.835145	0.401662	0.28991	MEK-162	0.125	0.917669	0.848453	0.379833	0.383813
	0.25	0.256129	0.309142	1.04497	0.773372	0.786346	0.42242	0.295178		0.25	0.822158	0.805678	0.370899	0.402313
	0.5	0.254023	0.283028	1.06692	0.747417	0.754852	0.432819	0.295834		0.5	0.870569	0.771816	0.352264	0.352152
	1	0.247323	0.287049	1.03856	0.744354	0.696136	0.424821	0.294826		1	0.721361	0.724972	0.325194	0.334938
		0.0201627	0.0431254	0.0279399	0.0127227	0.0246285	0.041421	0.0245196			0.023299	0.0252062	0.0448427	0.0527111
		0.0239532	0.00533761	0.0446168	0.0138487	0.039854	0.019154	0.022915			0.0415335	0.0384667	0.0182578	0.0207759
		0.00594788	0.00974744	0.0493732	0.0156541	0.0380852	0.0187336	0.0216994			0.0302892	0.039633	0.0121186	0.0163656
		0.00841265	0.0169054	0.0418359	0.0105948	0.0448191	0.00745844	0.0252697			0.0557638	0.0183997	0.0139301	0.0164328
		0.00845821	0.0169055	0.0278964	0.0188384	0.0334919	0.0127493	0.031303			0.0812608	0.0162131	0.0194002	0.0285415
		0.0126737	0.0249118	0.0263081	0.0199477	0.0206407	0.00104487	0.0325423			0.0810276	0.0465422	0.0137349	0.0201193
				MEK-162 (0.5 um)
		NCI-H747 (KRAS mut)	SW-837 (KRAS mut)	SW-480 (KRAS mut)	SW-620 (KRAS mut)	HCT-116 (KRAS mut	C2BBE1 (KRAS wt)	Hs.675.T (KRAS wt)	SW1116 (KRAS mut)	SW1463 (KRAS mut)	NCI-H508 (KRAS wt)	SNU-C1 (KRAS wt)			SW-48 (KRAS wt)
	0	1	1	1	1	1	1	1	1	1	1	1			1
	0.062	0.290312	0.420102	1.11876	0.835793	0.898956	1.0024	0.923862	0.472304	0.300097	0.455668	0.463178			0.864138
Neratinib	0.125	0.2817	0.40167	1.06983	0.799873	0.834005	0.910209	0.881269	0.465624	0.301515	0.463075	0.460142			0.861556
	0.25	0.266017	0.365528	1.11137	0.8038	0.816088	0.887697	0.843811	0.410324	0.272639	0.438328	0.413414			0.8443
	0.5	0.255383	0.311745	1.03074	0.747721	0.733418	0.708168	0.791185	0.392796	0.270545	0.421656	0.36658			0.702513
	1	0.243655	0.261516	0.948296	0.6823	0.683449	0.632736	0.741641	0.38967	0.263145	0.386481	0.366927			0.589196
		0.0294232	0.0144148	0.0191004	0.0276171	0.0289904	0.0382906	0.056582	0.0466893	0.032887	0.0476899	0.044038			0.014901
		0.00923978	0.0112405	0.0169281	0.0175175	0.0330501	0.0664458	0.0213789	0.00863365	0.0197028	0.0226485	0.0281578			0.0242641
		0.0196214	0.0302802	0.0449644	0.0203458	0.0233967	0.0160696	0.0281631	0.017629	0.0196633	0.0230111	0.0159203			0.0276057
		0.0109503	0.0132155	0.0181027	0.0183693	0.0459315	0.0499933	0.0454538	0.0165651	0.0252048	0.00796456	0.0233702			0.0268488
		0.00807356	0.00977942	0.0134756	0.0127065	0.0610962	0.08705	0.0613234	0.0263237	0.0179459	0.0199592	0.0134034			0.0287591
		0.0102149	0.0137078	0.0390754	0.013306	0.0600974	0.0912392	0.0713019	0.031618	0.0242194	0.0202621	0.0445001			0.0117702
			MEK-162 (0.5 um)	KRAS MUT						MEK-162 (0.5 um)	KRAS WT
		NCI-H747 (KRAS mut)	SW-837 (KRAS mut)	SW-480 (KRAS mut)	SW-620 (KRAS mut)	HCT-116 (KRAS mut			C2BBE1 (KRAS wt)	Hs.675.T (KRAS wt)	NCI-H508 (KRAS wt)	SNU-C1 (KRAS wt)
	0	1	1	1	1	1		0	1	1	1	1
	0.062	0.290312	0.420102	1.11876	0.835793	0.898956		0.062	1.0024	0.923862	0.455668	0.463178
Neratinib	0.125	0.2817	0.40167	1.06983	0.799873	0.834005	Neratinib	0.125	0.910209	0.881269	0.463075	0.460142
	0.25	0.266017	0.365528	1.11137	0.8038	0.816088		0.25	0.887697	0.843811	0.438328	0.413414
	0.5	0.255383	0.311745	1.03074	0.747721	0.733418		0.5	0.708168	0.791185	0.421656	0.36658
	1	0.243655	0.261516	0.948296	0.6823	0.683449		1	0.632736	0.741641	0.386481	0.366927
		0.0294232	0.0144148	0.0191004	0.0276171	0.0289904			0.0382906	0.056582	0.0476899	0.044038
		0.00923978	0.0112405	0.0169281	0.0175175	0.0330501			0.0664458	0.0213789	0.0226485	0.0281578
		0.0196214	0.0302802	0.0449644	0.0203458	0.0233967			0.0160696	0.0281631	0.0230111	0.0159203
		0.0109503	0.0132155	0.0181027	0.0183693	0.0459315			0.0499933	0.0454538	0.00796456	0.0233702
		0.00807356	0.00977942	0.0134756	0.0127065	0.0610962			0.08705	0.0613234	0.0199592	0.0134034
		0.0102149	0.0137078	0.0390754	0.013306	0.0600974			0.0912392	0.0713019	0.0202621	0.0445001

## Sheet: Figure 1 data 3
Cell Viability data enterocytes cell lines 011617 (MEK-162 and Neratinib combination)
MEK-162 (0.5uM) cons	570/600 nm		mean		Relative survival	mean %	SD
SW1116 (0)	35677
SW1116 (0)	38198				1.04914
SW1116 (0)	36761		36408.8		1.00967	1	0.0466893
SW1116 (0)	36573				1.00451
SW1116 (0)	34103				0.93667
SW1116 (0.062) Neratinib	17422				0.478511
SW1116 (0.062)	17629				0.484197
SW1116 (0.062)	17063				0.468651	0.472304	0.00863365
SW1116 (0.062)	16951				0.465575
SW1116 (0.062)	16915				0.464586
SW1116 (0.125) Neratinib	17638				0.484444
SW1116 (0.125)	16651				0.457335
SW1116 (0.125)	16079				0.441625	0.465624	0.017629
SW1116 (0.125)	16879				0.463597
SW1116 (0.125)	17517				0.481121
SW1116 (0.25) Neratinib	15624				0.429128
SW1116 (0.25)	15056				0.413527
SW1116 (0.25)	13986				0.384138	0.410324	0.0165651
SW1116 (0.25)	14854				0.407979
SW1116 (0.25)	15177				0.41685
SW1116 (0.5) Neratinib	13841				0.380156
SW1116 (0.5)	15820				0.434511
SW1116 (0.5)	13609				0.373784	0.392796	0.0263237
SW1116 (0.5)	13566				0.372603
SW1116 (0.5)	14670				0.402925
SW1116 (1) Neratinib	14562				0.399959
SW1116 (1)	15709				0.431462
SW1116 (1)	14222				0.39062	0.38967	0.031618
SW1116 (1)	12522				0.343928
SW1116 (1)	13922				0.382381
SW1463 (0)	40302				0.958937
SW1463 (0)	42370				1.00814
SW1463 (0)	43347		42027.8		1.03139	1	0.032887
SW1463 (0)	43244				1.02894
SW1463 (0)	40876				0.972594
SW1463 (0.062) (Neratinib)	11269				0.268132
SW1463 (0.062)	13160				0.313126
SW1463 (0.062)	12483				0.297018	0.300097	0.0197028
SW1463 (0.062)	12764				0.303704
SW1463 (0.062)	13386				0.318503
SW1463 (0.125) Neratinib	12231				0.291022
SW1463 (0.125)	11856				0.282099
SW1463 (0.125)	14000				0.333113	0.301515	0.0196633
SW1463 (0.125)	12866				0.306131
SW1463 (0.125)	12407				0.295209
SW1463 (0.25) (Neratinib)	10106				0.24046
SW1463 (0.25)	11194				0.266348
SW1463 (0.25)	11007				0.261898	0.272639	0.0252048
SW1463 (0.25)	12141				0.28888
SW1463 (0.25)	12844				0.305607
SW1463 (0.5) (Neratinib)	10353				0.246337
SW1463 (0.5)	11508				0.273819
SW1463 (0.5)	10974				0.261113	0.270545	0.0179459
SW1463 (0.5)	11655				0.277316
SW1463 (0.5)	12362				0.294139
SW1463 (1) (Neratinib)	9602				0.228468
SW1463 (1)	11000				0.261732
SW1463 (1)	11038				0.262636	0.263145	0.0242194
SW1463 (1)	12474				0.296804
SW1463 (1)	11183				0.266086
NCI-H508 (0)	33372				0.919658
NCI-H508 (0)	36018				0.992576
NCI-H508 (0)	37347		36287.4		1.0292	1	0.0476899
NCI-H508 (0)	37464				1.03242
NCI-H508 (0)	37236				1.02614
NCI-H508 (0.062) (Neratinib)	15253				0.420339
NCI-H508 (0.062)	17337				0.477769
NCI-H508 (0.062)	17168				0.473112	0.455668	0.0226485
NCI-H508 (0.062)	16495				0.454565
NCI-H508 (0.062)	16422				0.452554
NCI-H508 (0.125) (Neratinib)	15938				0.439216
NCI-H508 (0.125)	17734				0.48871
NCI-H508 (0.125)	17662				0.486725	0.463075	0.0230111
NCI-H508 (0.125)	16420				0.452499
NCI-H508 (0.125)	16265				0.448227
NCI-H508 (0.25) (Neratinib)	15589				0.429598
NCI-H508 (0.25)	16116				0.444121
NCI-H508 (0.25)	15801				0.43544	0.438328	0.00796456
NCI-H508 (0.25)	16291				0.448944
NCI-H508 (0.25)	15732				0.433539
NCI-H508 (0.5) (Neartinib)	14020				0.38636
NCI-H508 (0.5)	15676				0.431996
NCI-H508 (0.5)	15509				0.427394	0.421656	0.0199592
NCI-H508 (0.5)	15526				0.427862
NCI-H508 (0.5)	15773				0.434669
NCI-H508 (1) (Neartinib)	13124				0.361668
NCI-H508 (1)	14700				0.405099
NCI-H508 (1)	14687				0.404741	0.386481	0.0202621
NCI-H508 (1)	14230				0.392147
NCI-H508 (1)	13381				0.368751
SNU-C1 (0)	36157				0.952623
SNU-C1 (0)	39640				1.04439
SNU-C1 (0)	36871		37955.2		0.971435	1	0.044038
SNU-C1 (0)	39821				1.04916
SNU-C1 (0)	37287				0.982395
SNU-C1 (0.062) (neratinib)	15933				0.419784
SNU-C1 (0.062)	17945				0.472794
SNU-C1 (0.062)	18876				0.497323	0.463178	0.0281578
SNU-C1 (0.062)	17720				0.466866
SNU-C1 (0.062)	17426				0.45912
SNU-C1 (0.125) (neratinib)	16561				0.43633
SNU-C1 (0.125)	18071				0.476114
SNU-C1 (0.125)	17749				0.46763	0.460142	0.0159203
SNU-C1 (0.125)	17784				0.468552
SNU-C1 (0.125)	17159				0.452086
SNU-C1 (0.25) (neratinib)	14182				0.373651
SNU-C1 (0.25)	16139				0.425212
SNU-C1 (0.25)	16480				0.434196	0.413414	0.0233702
SNU-C1 (0.25)	15897				0.418836
SNU-C1 (0.25)	15758				0.415174
SNU-C1 (0.5) (neratinib)	13067				0.344274
SNU-C1 (0.5)	13971				0.368092
SNU-C1 (0.5)	14400				0.379395	0.36658	0.0134034
SNU-C1 (0.5)	14193				0.373941
SNU-C1 (0.5)	13937				0.367196
SNU-C1 (1) (Neratinib)	12115				0.319192
SNU-C1 (1)	12933				0.340744
SNU-C1 (1)	14669				0.386482	0.366927	0.0445001
SNU-C1 (1)	13465				0.35476
SNU-C1 (1)	16452				0.433458
Neratinib (0.5uM) cons
SW1116 (0)	35677				0.979902
SW1116 (0)	38198				1.04914
SW1116 (0)	36761	36408.8			1.00967	0.99598	0.041421
SW1116 (0)	36573				1.00451
SW1116 (0)	34103				0.93667
SW1116 (0.062) (MEK-162)	15075				0.414049
SW1116 (0.062)	14462				0.397212
SW1116 (0.062)	13634				0.37447	0.385748	0.019154
SW1116 (0.062)	13488				0.37046
SW1116 (0.062)	13564				0.372548
SW1116 (0.125) (MEK-162)	14726				0.404463
SW1116 (0.125)	15611				0.428771
SW1116 (0.125)	13963				0.383507	0.401662	0.0187336
SW1116 (0.125)	13993				0.384331
SW1116 (0.125)	14827				0.407237
SW1116 (0.25) (MEK-162)	15523				0.426354
SW1116 (0.25)	15503				0.425804
SW1116 (0.25)	14906				0.409407	0.42242	0.00745844
SW1116 (0.25)	15565				0.427507
SW1116 (0.25)	15402				0.42303
SW1116 (0.5) (MEK-162)	15550				0.427095
SW1116 (0.5)	15458				0.424568
SW1116 (0.5)	16015				0.439867	0.432819	0.0127493
SW1116 (0.5)	16446				0.451705
SW1116 (0.5)	15323				0.42086
SW1116 (1) (MEK-162)	15496				0.425612
SW1116 (1)	15579				0.427892
SW1116 (1)	15521				0.426299	0.424821	0.00104487
SW1116 (1)	15151				0.416136
SW1116 (1)	15589				0.428166
SW1463 (0)	41024				0.988716
SW1463 (0)	40632				0.979268
SW1463 (0)	40788	41492.2			0.983028	1	0.0245196
SW1463 (0)	43065				1.03791
SW1463 (0)	41952				1.01108
SW1463 (0.062) (MEK-162)	12152				0.292874
SW1463 (0.062)	10130				0.244142
SW1463 (0.062)	11565				0.278727	0.28147	0.022915
SW1463 (0.062)	12643				0.304708
SW1463 (0.062)	11904				0.286897
SW1463 (0.125) (MEK-162)	11640				0.280535
SW1463 (0.125)	10614				0.255807
SW1463 (0.125)	12578				0.303141	0.28991	0.0216994
SW1463 (0.125)	12649				0.304852
SW1463 (0.125)	12664				0.305214
SW1463 (0.25) (MEK-162)	13014				0.313649
SW1463 (0.25)	11092				0.267327
SW1463 (0.25)	11259				0.271352	0.295178	0.0252697
SW1463 (0.25)	12413				0.299165
SW1463 (0.25)	13460				0.324398
SW1463 (0.5) (MEK-162)	11728				0.282656
SW1463 (0.5)	11340				0.273304
SW1463 (0.5)	13803				0.332665	0.295834	0.031303
SW1463 (0.5)	13524				0.325941
SW1463 (0.5)	10979				0.264604
SW1463 (1) (MEK-162)	11330				0.273063
SW1463 (1)	10578				0.254939
SW1463 (1)	12067				0.290826	0.294826	0.0325423
SW1463 (1)	13577				0.327218
SW1463 (1)	13613				0.328086
NCI-H508 (0)	40889				1.03251
NCI-H508 (0)	39077				0.986753
NCI-H508 (0)	41758	39601.6			1.05445	1	0.0448427
NCI-H508 (0)	39083				0.986905
NCI-H508 (0)	37201				0.939381
NCI-H508 (0.062) (MEK-162)	16854				0.425589
NCI-H508 (0.062)	16248				0.410286
NCI-H508 (0.062)	16264				0.41069	0.406266	0.0182578
NCI-H508 (0.062)	16189				0.408797
NCI-H508 (0.062)	14889				0.37597
NCI-H508 (0.125) (MEK-162)	14845				0.374859
NCI-H508 (0.125)	15066				0.380439
NCI-H508 (0.125)	15735				0.397332	0.379833	0.0121186
NCI-H508 (0.125)	15147				0.382485
NCI-H508 (0.125)	14417				0.364051
NCI-H508 (0.25) (MEK-162)	15243				0.384909
NCI-H508 (0.25)	14370				0.362864
NCI-H508 (0.25)	15180				0.383318	0.370899	0.0139301
NCI-H508 (0.25)	14712				0.3715
NCI-H508 (0.25)	13936				0.351905
NCI-H508 (0.5) (MEK-162)	14688				0.370894
NCI-H508 (0.5)	14629				0.369404
NCI-H508 (0.5)	13950				0.352258	0.352264	0.0194002
NCI-H508 (0.5)	13662				0.344986
NCI-H508 (0.5)	12822				0.323775
NCI-H508 (1) (MEK-162)	13445				0.339506
NCI-H508 (1)	12843				0.324305
NCI-H508 (1)	13230				0.334077	0.325194	0.0137349
NCI-H508 (1)	12020				0.303523
NCI-H508 (1)	12853				0.324558
SNU-C1 (0)	37927				0.975323
SNU-C1 (0)	39887				1.02573
SNU-C1 (0)	37791	38886.6			0.971826	1	0.0527111
SNU-C1 (0)	36852				0.947679
SNU-C1 (0)	41976				1.07945
SNU-C1 (0.062) (MEK-162)	15333				0.3943
SNU-C1 (0.062)	16080				0.41351
SNU-C1 (0.062)	14067				0.361744	0.38404	0.0207759
SNU-C1 (0.062)	14875				0.382523
SNU-C1 (0.062)	14315				0.368122
SNU-C1 (0.125) (MEK-162)	14742				0.379102
SNU-C1 (0.125)	14671				0.377276
SNU-C1 (0.125)	15414				0.396383	0.383813	0.0163656
SNU-C1 (0.125)	15700				0.403738
SNU-C1 (0.125)	14099				0.362567
SNU-C1 (0.25) (MEK-162)	15617				0.401604
SNU-C1 (0.25)	15357				0.394918
SNU-C1 (0.25)	15915				0.409267	0.402313	0.0164328
SNU-C1 (0.25)	16526				0.424979
SNU-C1 (0.25)	14808				0.3808
SNU-C1 (0.5) (MEK-162)	13420				0.345106
SNU-C1 (0.5)	13850				0.356164
SNU-C1 (0.5)	14072				0.361873	0.352152	0.0285415
SNU-C1 (0.5)	15089				0.388026
SNU-C1 (0.5)	12039				0.309593
SNU-C1 (1) (MEK-162)	13035				0.335205
SNU-C1 (1)	14154				0.363981
SNU-C1 (1)	12688				0.326282	0.334938	0.0201193
SNU-C1 (1)	13230				0.34022
SNU-C1 (1)	12016				0.309001
Combination study MEK-162 (0.5µM) and various doses of Neratinib (0.062uM to 1 uM)
		SW1116 (KRAS mut)	SW1463 (KRAS mut)	NCI-H508 (KRAS wt)	SNU-C1 (KRAS wt)
	0	1	1	1	1
	0.062	0.472304	0.300097	0.455668	0.463178
	0.125	0.465624	0.301515	0.463075	0.460142
	0.25	0.410324	0.272639	0.438328	0.413414
	0.5	0.392796	0.270545	0.421656	0.36658
	1	0.38967	0.263145	0.386481	0.366927
		0.0466893	0.032887	0.0476899	0.044038
		0.00863365	0.0197028	0.0226485	0.0281578
		0.017629	0.0196633	0.0230111	0.0159203
		0.0165651	0.0252048	0.00796456	0.0233702
		0.0263237	0.0179459	0.0199592	0.0134034
		0.031618	0.0242194	0.0202621	0.0445001
Combination study Neratinib (0.5µM) and various doses of MEK-162 (0.062-1uM)
		SW1116 (KRAS mut)	SW1463 (KRAS mut)	NCI-H508 (KRAS wt)	SNU-C1 (KRAS wt)
	0	0.99598	1	1	1
	0.062	0.385748	0.28147	0.406266	0.38404
	0.125	0.401662	0.28991	0.379833	0.383813
	0.25	0.42242	0.295178	0.370899	0.402313
	0.5	0.454792	0.295834	0.352264	0.352152
	1	0.45778	0.294826	0.325194	0.334938
		0.041421	0.0245196	0.0448427	0.0527111
		0.019154	0.022915	0.0182578	0.0207759
		0.0187336	0.0216994	0.0121186	0.0163656
		0.00745844	0.0252697	0.0139301	0.0164328
		0.0261528	0.031303	0.0194002	0.0285415
		0.0028394	0.0325423	0.0137349	0.0201193

## Sheet: Figure 1 final
Final for the paper for mek and neratinib in all cell lines (Inflammatory, stem and TA)
For the graph
			Neratinib (0.5uM)
		SW-480 (KRAS mut)	SW-620 (KRAS mut)	HCT-116 (KRAS mut	C2BBE1 (KRAS wt)	Hs.675.T (KRAS wt)	NCI-H747 (KRAS mut)	SW-837 (KRAS mut)	SW1116 (KRAS mut)	SW1463 (KRAS mut)	NCI-H508 (KRAS wt)	SNU-C1 (KRAS wt)
	0	1	1	1	1	1	1	1	0.99598	1	1	1
	0.062	1.123	0.820652	0.868895	0.916039	0.859529	0.320012	0.378274	0.385748	0.28147	0.406266	0.38404
MEK-162	0.125	1.08838	0.784174	0.835145	0.917669	0.848453	0.274609	0.338843	0.401662	0.28991	0.379833	0.383813
	0.25	1.04497	0.773372	0.786346	0.822158	0.805678	0.256129	0.309142	0.42242	0.295178	0.370899	0.402313
	0.5	1.06692	0.747417	0.754852	0.870569	0.771816	0.254023	0.283028	0.432819	0.295834	0.352264	0.352152
	1	1.03856	0.744354	0.696136	0.721361	0.724972	0.247323	0.287049	0.424821	0.294826	0.325194	0.334938
		0.0279399	0.0127227	0.0246285	0.023299	0.0252062	0.0201627	0.0431254	0.041421	0.0245196	0.0448427	0.0527111
		0.0446168	0.0138487	0.039854	0.0415335	0.0384667	0.0239532	0.00533761	0.019154	0.022915	0.0182578	0.0207759
		0.0493732	0.0156541	0.0380852	0.0302892	0.039633	0.00594788	0.00974744	0.0187336	0.0216994	0.0121186	0.0163656
		0.0418359	0.0105948	0.0448191	0.0557638	0.0183997	0.00841265	0.0169054	0.00745844	0.0252697	0.0139301	0.0164328
		0.0278964	0.0188384	0.0334919	0.0812608	0.0162131	0.00845821	0.0169055	0.0127493	0.031303	0.0194002	0.0285415
		0.0263081	0.0199477	0.0206407	0.0810276	0.0465422	0.0126737	0.0249118	0.00104487	0.0325423	0.0137349	0.0201193
				MEK-162 (0.5 um)
		SW-480 (KRAS mut)	SW-620 (KRAS mut)	HCT-116 (KRAS mut	C2BBE1 (KRAS wt)	Hs.675.T (KRAS wt)	NCI-H747 (KRAS mut)	SW-837 (KRAS mut)	SW1116 (KRAS mut)	SW1463 (KRAS mut)	NCI-H508 (KRAS wt)	SNU-C1 (KRAS wt)
	0	1	1	1	1	1	1	1	1	1	1	1
	0.062	1.11876	0.835793	0.898956	1.0024	0.923862	0.290312	0.420102	0.472304	0.300097	0.455668	0.463178
Neratinib	0.125	1.06983	0.799873	0.834005	0.910209	0.881269	0.2817	0.40167	0.465624	0.301515	0.463075	0.460142
	0.25	1.11137	0.8038	0.816088	0.887697	0.843811	0.266017	0.365528	0.410324	0.272639	0.438328	0.413414
	0.5	1.03074	0.747721	0.733418	0.708168	0.791185	0.255383	0.311745	0.392796	0.270545	0.421656	0.36658
	1	0.948296	0.6823	0.683449	0.632736	0.741641	0.243655	0.261516	0.38967	0.263145	0.386481	0.366927
		0.0191004	0.0276171	0.0289904	0.0382906	0.056582	0.0294232	0.0144148	0.0466893	0.032887	0.0476899	0.044038
		0.0169281	0.0175175	0.0330501	0.0664458	0.0213789	0.00923978	0.0112405	0.00863365	0.0197028	0.0226485	0.0281578
		0.0449644	0.0203458	0.0233967	0.0160696	0.0281631	0.0196214	0.0302802	0.017629	0.0196633	0.0230111	0.0159203
		0.0181027	0.0183693	0.0459315	0.0499933	0.0454538	0.0109503	0.0132155	0.0165651	0.0252048	0.00796456	0.0233702
		0.0134756	0.0127065	0.0610962	0.08705	0.0613234	0.00807356	0.00977942	0.0263237	0.0179459	0.0199592	0.0134034
		0.0390754	0.013306	0.0600974	0.0912392	0.0713019	0.0102149	0.0137078	0.031618	0.0242194	0.0202621	0.0445001

[truncated: 11 more sheets: Figure 2 3 and 4 , Figure 4d (caspase activity), Figure 4d data, Figure 5a and 5c Tumor Volume, Figure 5b and 5d Body Weight, Figure 5c tumor volume (SW480), Figure 6B and 6D p-ERK in-vivo, Figure 7a, Figure 7b, Avg Tumor Vol, body weight (2)]
